# Supplementary material for: (E)-1-(2,5-Dimethyl-3-thien­yl)-3-(2-hy­droxy­phen­yl)prop-2-en-1-one
Source: Acta Crystallogr Sect E Struct Rep Online. 2010 Aug 11;66(Pt 9):o2259–60. doi: 10.1107/S1600536810031284 (PMC3007990; doi:10.1107/S1600536810031284)
Supplement: Supplementary file 1 [file e-66-o2259-sup1.cif]

##############################################################################
###                                                                        ###
###        Electronic paper (Acta Crystallographica Section E)             ###
###                                                                        ###
##############################################################################
#                                                                            #
# This CIF contains the data in a paper accepted for publication in Acta     #
# Crystallographica Section E. It conforms to the requirements of Notes      #
# for Authors for Section E, and has been peer reviewed under the auspices   #
# of the IUCr Commission on Journals.                                        #
#                                                                            #
# Full details of the Crystallographic Information File format               #
# are given in the paper "The Crystallographic Information File (CIF):       #
# a New Standard Archive File for Crystallography" by S. R. Hall, F. H.      #
# Allen and I. D. Brown [Acta Cryst. (1991), A47, 655-685].                  #
#                                                                            #
# The current version of the core CIF dictionary is obtainable from          #
# ftp://ftp.iucr.org/pub/cif_core.dic. The current version number is 2.4.    #
#                                                                            #
# Software is freely available for graphical display of the structure(s) in  #
# this CIF.  For information consult the CIF home page http://www.iucr.org/  #
# cif/home.html                                                              #
#                                                                            #
# This file may be used for bona fide research purposes within the           #
# scientific community so long as proper attribution is given to the journal # 
# article from which it was obtained.                                        #
#                                                                            #
##############################################################################
                                             
data_global
_audit_creation_method     ?
_journal_date_recd_electronic     2010-08-04
_journal_date_accepted     2010-08-04
_journal_name_full     'Acta Crystallographica, Section E'
_journal_year     2010
_journal_volume     66
_journal_issue      9
_journal_page_first     o2259
_journal_page_last     o2260
_journal_paper_category     QO
_journal_coeditor_code     BQ2228
_publ_contact_author
;
Muhammad Nawaz Tahir
University of Sargodha
Department of Physics
Sargodha
Pakistan
;
_publ_contact_author_email     'dmntahir_uos@yahoo.com'
_publ_contact_author_fax     '0092 48 32 22 121'
_publ_contact_author_phone     '0092 48 92 30 914'
_publ_section_title
;
(<i>E</i>)-1-(2,5-Dimethyl-3-thienyl)-3-(2-hydroxyphenyl)prop-2-en-1-one
;
loop_
    _publ_author_name
    _publ_author_address
    'Abdullah M. Asiri'
;
The Center of Excellence for Advanced Materials Research
King Abdul Aziz University
Jeddah 21589
PO Box 80203
Saudi Arabia
and
Department of Chemistry
Faculty of Science
King Abdul Aziz University
Jeddah 21589
PO Box 80203
Saudi Arabia
;
    'Salman A. Khan'
;
Department of Chemistry
Faculty of Science
King Abdul Aziz University
Jeddah 21589
PO Box 80203
Saudi Arabia
;
    'Tahir, M. Nawaz'
;
Department of Physics
University of Sargodha
Sargodha
Pakistan
;
data_I
_audit_creation_method     SHELXL-97
_chemical_name_systematic
;
(<i>E</i>)-1-(2,5-Dimethyl-3-thienyl)-3-(2-hydroxyphenyl)prop-2-en-1-one
;
_chemical_name_common     ?
_chemical_formula_moiety     'C15 H14 O2 S'
_chemical_formula_sum     'C15 H14 O2 S'
_chemical_formula_iupac     'C15 H14 O2 S'
_chemical_formula_weight     258.32
_symmetry_cell_setting     triclinic
_symmetry_space_group_name_H-M     'P -1'
_symmetry_space_group_name_Hall     '-P 1'
loop_
    _symmetry_equiv_pos_site_id
    _symmetry_equiv_pos_as_xyz
    1 x,y,z
    2 -x,-y,-z
_cell_length_a     7.6095(3)
_cell_length_b     7.7900(3)
_cell_length_c     12.3109(7)
_cell_angle_alpha     98.527(2)
_cell_angle_beta     91.943(2)
_cell_angle_gamma     115.5510(10)
_cell_volume     647.19(5)
_cell_formula_units_Z     2
_cell_measurement_reflns_used     2182
_cell_measurement_theta_min     2.51
_cell_measurement_theta_max     25.25
_cell_measurement_temperature     296(2)
_exptl_crystal_description     prism
_exptl_crystal_colour     yellow
_exptl_crystal_size_max     0.30
_exptl_crystal_size_mid     0.24
_exptl_crystal_size_min     0.22
_exptl_crystal_density_diffrn     1.326
_exptl_crystal_density_meas     ?
_exptl_crystal_density_method     'not measured'
_exptl_crystal_F_000     272
_exptl_absorpt_coefficient_mu     0.240
_exptl_absorpt_correction_type     multi-scan
_exptl_absorpt_process_details     '(SADABS; Bruker, 2005)'
_exptl_absorpt_correction_T_min     0.968
_exptl_absorpt_correction_T_max     0.985
_exptl_special_details
;
;
_diffrn_ambient_temperature     296(2)
_diffrn_radiation_type     MoK\a
_diffrn_radiation_wavelength     0.71073
_diffrn_radiation_source     'fine-focus sealed tube'
_diffrn_radiation_monochromator     graphite
_diffrn_measurement_device_type     'Bruker Kappa APEXII CCD'
_diffrn_measurement_method     \w
_diffrn_detector_area_resol_mean     8.10
_diffrn_reflns_number     11156
_diffrn_reflns_av_R_equivalents     0.0220
_diffrn_reflns_av_sigmaI/netI     0.0211
_diffrn_reflns_theta_min     2.99
_diffrn_reflns_theta_max     28.63
_diffrn_reflns_theta_full     28.63
_diffrn_measured_fraction_theta_max     0.996
_diffrn_measured_fraction_theta_full     0.996
_diffrn_reflns_limit_h_min     -10
_diffrn_reflns_limit_h_max     11
_diffrn_reflns_limit_k_min     -9
_diffrn_reflns_limit_k_max     10
_diffrn_reflns_limit_l_min     -16
_diffrn_reflns_limit_l_max     16
_diffrn_standards_number     0
_diffrn_standards_interval_count     ?
_diffrn_standards_interval_time     ?
_diffrn_standards_decay_%     ?
_refine_special_details
;
Refinement of <i>F</i>^2^ against ALL reflections. The weighted <i>R</i>-factor
<i>wR</i> and goodness of fit <i>S</i> are based on <i>F</i>^2^, conventional
<i>R</i>-factors <i>R</i> are based on <i>F</i>, with <i>F</i> set to zero for
negative <i>F</i>^2^. The threshold expression of <i>F</i>^2^ >
\s(<i>F</i>^2^) is used only for calculating <i>R</i>-factors(gt) <i>etc</i>.
and is not relevant to the choice of reflections for refinement.
<i>R</i>-factors based on <i>F</i>^2^ are statistically about twice as large
as those based on <i>F</i>, and <i>R</i>- factors based on ALL data will be
even larger.
;
_reflns_number_total     3174
_reflns_number_gt     2720
_reflns_threshold_expression     I>2\s(I)
_refine_ls_structure_factor_coef     Fsqd
_refine_ls_matrix_type     full
_refine_ls_R_factor_all     0.0445
_refine_ls_R_factor_gt     0.0376
_refine_ls_wR_factor_gt     0.1055
_refine_ls_wR_factor_ref     0.1117
_refine_ls_goodness_of_fit_ref     1.052
_refine_ls_restrained_S_all     1.052
_refine_ls_number_reflns     3174
_refine_ls_number_parameters     166
_refine_ls_number_restraints     0
_refine_ls_hydrogen_treatment     constr
_refine_ls_weighting_scheme     calc
_refine_ls_weighting_details
         'calc w=1/[\s^2^(Fo^2^)+(0.0593P)^2^+0.1362P] where P=(Fo^2^+2Fc^2^)/3'
_atom_sites_solution_hydrogens     geom
_atom_sites_solution_primary     direct
_atom_sites_solution_secondary     difmap
_refine_ls_shift/su_max     0.001
_refine_ls_shift/su_mean     0.000
_refine_diff_density_max     0.301
_refine_diff_density_min     -0.228
loop_
    _atom_type_symbol
    _atom_type_description
    _atom_type_scat_dispersion_real
    _atom_type_scat_dispersion_imag
    _atom_type_scat_source
    'C' 'C' 0.0033 0.0016
                         'International Tables Vol C Tables 4.2.6.8 and 6.1.1.4'
    'H' 'H' 0.0000 0.0000
                         'International Tables Vol C Tables 4.2.6.8 and 6.1.1.4'
    'O' 'O' 0.0106 0.0060
                         'International Tables Vol C Tables 4.2.6.8 and 6.1.1.4'
    'S' 'S' 0.1246 0.1234
                         'International Tables Vol C Tables 4.2.6.8 and 6.1.1.4'
_computing_data_collection     'APEX2 (Bruker, 2009)'
_computing_cell_refinement     'SAINT (Bruker, 2009)'
_computing_data_reduction     'SAINT (Bruker, 2009)'
_computing_structure_solution     'SHELXS97 (Sheldrick, 2008)'
_computing_structure_refinement     'SHELXL97 (Sheldrick, 2008)'
_computing_molecular_graphics
                  'ORTEP-3 for Windows (Farrugia, 1997) and PLATON (Spek, 2009)'
_computing_publication_material
;
WinGX (Farrugia, 1999) and PLATON (Spek, 2009)
;
loop_
    _atom_site_type_symbol
    _atom_site_label
    _atom_site_fract_x
    _atom_site_fract_y
    _atom_site_fract_z
    _atom_site_U_iso_or_equiv
    _atom_site_thermal_displace_type
    _atom_site_calc_flag
    _atom_site_refinement_flags
    _atom_site_occupancy
    S S1 0.67628(6) 1.06807(5) 0.38493(3) 0.04750(10)
                                                    Uani . . 1.000
    O O1 0.75707(17) 0.38399(14) -0.02745(8) 0.0464(3) Uani . . 1.000
    O O2 0.73309(16) 1.04466(13) 0.01642(8) 0.0461(3) Uani . . 1.000
    C C1 0.79715(18) 0.57560(16) -0.16540(10) 0.0329(3) Uani . . 1.000
    C C2 0.78885(19) 0.40687(17) -0.13253(10) 0.0343(3) Uani . . 1.000
    C C3 0.8126(2) 0.26851(19) -0.20796(12) 0.0434(4) Uani . . 1.000
    C C4 0.8396(3) 0.2929(2) -0.31564(12) 0.0504(5) Uani . . 1.000
    C C5 0.8450(3) 0.4557(2) -0.35080(12) 0.0507(5) Uani . . 1.000
    C C6 0.8256(2) 0.5950(2) -0.27561(11) 0.0427(4) Uani . . 1.000
    C C7 0.77922(19) 0.73111(17) -0.09244(10) 0.0343(3) Uani . . 1.000
    C C8 0.7412(2) 0.74553(17) 0.01224(11) 0.0370(3) Uani . . 1.000
    C C9 0.72983(18) 0.92090(16) 0.06888(10) 0.0334(3) Uani . . 1.000
    C C10 0.71496(18) 0.94215(17) 0.18852(10) 0.0337(3) Uani . . 1.000
    C C11 0.7304(2) 0.81420(19) 0.25716(11) 0.0429(4) Uani . . 1.000
    C C12 0.7131(2) 0.8629(2) 0.36472(12) 0.0478(4) Uani . . 1.000
    C C13 0.7182(3) 0.7610(3) 0.45856(15) 0.0714(7) Uani . . 1.000
    C C14 0.68407(19) 1.08881(17) 0.24864(10) 0.0360(4) Uani . . 1.000
    C C15 0.6562(3) 1.2516(2) 0.21248(12) 0.0484(5) Uani . . 1.000
    H H1 0.75495 0.28106 -0.01816 0.0696 Uiso . . 1.000
    H H3 0.81024 0.15882 -0.18542 0.0520 Uiso . . 1.000
    H H4 0.85434 0.19895 -0.36531 0.0605 Uiso . . 1.000
    H H5 0.86144 0.47102 -0.42384 0.0609 Uiso . . 1.000
    H H6 0.83168 0.70550 -0.29889 0.0513 Uiso . . 1.000
    H H7 0.79737 0.83780 -0.12429 0.0411 Uiso . . 1.000
    H H8 0.72160 0.64484 0.04996 0.0445 Uiso . . 1.000
    H H11 0.75059 0.70703 0.22980 0.0515 Uiso . . 1.000
    H H13A 0.73513 0.64780 0.43117 0.1070 Uiso . . 1.000
    H H13B 0.59731 0.72392 0.49126 0.1070 Uiso . . 1.000
    H H13C 0.82534 0.84640 0.51317 0.1070 Uiso . . 1.000
    H H15A 0.77811 1.34346 0.19316 0.0725 Uiso . . 1.000
    H H15B 0.61341 1.31403 0.27168 0.0725 Uiso . . 1.000
    H H15C 0.55936 1.20163 0.14942 0.0725 Uiso . . 1.000
loop_
    _atom_site_aniso_label
    _atom_site_aniso_U_11
    _atom_site_aniso_U_22
    _atom_site_aniso_U_33
    _atom_site_aniso_U_12
    _atom_site_aniso_U_13
    _atom_site_aniso_U_23
    S1 0.0656(3) 0.0486(2) 0.0318(2) 0.0290(2) 0.0077(2) 0.00510(10)
    O1 0.0804(7) 0.0384(5) 0.0371(5) 0.0376(5) 0.0187(5) 0.0171(4)
    O2 0.0761(7) 0.0373(5) 0.0389(5) 0.0353(5) 0.0124(5) 0.0139(4)
    C1 0.0395(6) 0.0311(5) 0.0311(6) 0.0176(5) 0.0049(5) 0.0075(4)
    C2 0.0425(7) 0.0312(5) 0.0321(6) 0.0183(5) 0.0060(5) 0.0075(4)
    C3 0.0581(8) 0.0336(6) 0.0423(7) 0.0244(6) 0.0073(6) 0.0047(5)
    C4 0.0663(10) 0.0471(8) 0.0384(7) 0.0292(7) 0.0063(7) -0.0037(6)
    C5 0.0690(10) 0.0560(8) 0.0285(6) 0.0291(7) 0.0091(6) 0.0061(6)
    C6 0.0581(8) 0.0422(7) 0.0332(7) 0.0250(6) 0.0081(6) 0.0126(5)
    C7 0.0435(7) 0.0298(5) 0.0353(6) 0.0201(5) 0.0061(5) 0.0101(4)
    C8 0.0528(7) 0.0299(5) 0.0358(6) 0.0238(5) 0.0077(5) 0.0094(5)
    C9 0.0413(6) 0.0285(5) 0.0343(6) 0.0185(5) 0.0044(5) 0.0075(4)
    C10 0.0399(6) 0.0301(5) 0.0335(6) 0.0174(5) 0.0046(5) 0.0065(4)
    C11 0.0595(8) 0.0399(6) 0.0379(7) 0.0280(6) 0.0075(6) 0.0124(5)
    C12 0.0636(9) 0.0472(7) 0.0384(7) 0.0276(7) 0.0067(6) 0.0145(6)
    C13 0.1111(16) 0.0748(12) 0.0457(9) 0.0510(11) 0.0156(10) 0.0288(8)
    C14 0.0428(7) 0.0336(6) 0.0329(6) 0.0186(5) 0.0030(5) 0.0044(5)
    C15 0.0726(10) 0.0449(7) 0.0412(7) 0.0395(7) 0.0063(7) 0.0046(6)
_geom_special_details
;
Bond distances, angles <i>etc</i>. have been calculated using the rounded
fractional coordinates. All su's are estimated from the variances of the
(full) variance-covariance matrix. The cell e.s.d.'s are taken into account in
the estimation of distances, angles and torsion angles
;
loop_
    _geom_bond_atom_site_label_1
    _geom_bond_atom_site_label_2
    _geom_bond_site_symmetry_1
    _geom_bond_site_symmetry_2
    _geom_bond_distance
    _geom_bond_publ_flag
    S1 C12 . . 1.7228(16) no
    S1 C14 . . 1.7099(13) no
    O1 C2 . . 1.3476(16) no
    O2 C9 . . 1.2298(15) no
    O1 H1 . . 0.8200 no
    C1 C6 . . 1.4011(18) no
    C1 C7 . . 1.4564(18) no
    C1 C2 . . 1.4083(17) no
    C2 C3 . . 1.393(2) no
    C3 C4 . . 1.377(2) no
    C4 C5 . . 1.384(2) no
    C5 C6 . . 1.381(2) no
    C7 C8 . . 1.3295(18) no
    C8 C9 . . 1.4777(18) no
    C9 C10 . . 1.4713(17) no
    C10 C11 . . 1.4372(19) no
    C10 C14 . . 1.3788(19) no
    C11 C12 . . 1.349(2) no
    C12 C13 . . 1.504(2) no
    C14 C15 . . 1.498(2) no
    C3 H3 . . 0.9300 no
    C4 H4 . . 0.9300 no
    C5 H5 . . 0.9300 no
    C6 H6 . . 0.9300 no
    C7 H7 . . 0.9300 no
    C8 H8 . . 0.9300 no
    C11 H11 . . 0.9300 no
    C13 H13A . . 0.9600 no
    C13 H13B . . 0.9600 no
    C13 H13C . . 0.9600 no
    C15 H15A . . 0.9600 no
    C15 H15B . . 0.9600 no
    C15 H15C . . 0.9600 no
loop_
    _geom_contact_atom_site_label_1
    _geom_contact_atom_site_label_2
    _geom_contact_distance
    _geom_contact_site_symmetry_1
    _geom_contact_site_symmetry_2
    _geom_contact_publ_flag
    S1 C4 3.686(2) . 2_665 no
    S1 H4 3.1500 . 1_566 no
    O1 O2 2.7067(14) . 1_545 no
    O1 C8 2.8416(17) . . no
    O1 C15 3.2790(18) . 1_545 no
    O1 C9 3.3986(19) . 2_665 no
    O2 O1 2.7067(14) . 1_565 no
    O2 C3 3.4160(17) . 1_565 no
    O2 C15 2.919(2) . . no
    O2 C7 3.3745(19) . 2_775 no
    O1 H15A 2.7900 . 1_545 no
    O1 H15C 2.8800 . 1_545 no
    O1 H8 2.2400 . . no
    O2 H1 1.8900 . 1_565 no
    O2 H3 2.7600 . 1_565 no
    O2 H15A 2.8300 . . no
    O2 H15C 2.6200 . . no
    O2 H7 2.4000 . . no
    O2 H15C 2.7700 . 2_675 no
    C2 C10 3.583(2) . 2_665 no
    C3 O2 3.4160(17) . 1_545 no
    C3 C14 3.559(2) . 2_665 no
    C4 S1 3.686(2) . 2_665 no
    C6 C14 3.442(2) . 2_775 no
    C7 C9 3.5138(19) . 2_775 no
    C7 O2 3.3745(19) . 2_775 no
    C8 O1 2.8416(17) . . no
    C9 O1 3.3986(19) . 2_665 no
    C9 C7 3.5138(19) . 2_775 no
    C10 C2 3.583(2) . 2_665 no
    C14 C3 3.559(2) . 2_665 no
    C14 C6 3.442(2) . 2_775 no
    C15 O2 2.919(2) . . no
    C15 O1 3.2790(18) . 1_565 no
    C1 H15A 3.0600 . 2_775 no
    C2 H8 2.9000 . . no
    C5 H15A 3.0500 . 2_775 no
    C6 H15A 2.9600 . 2_775 no
    C7 H15C 2.9200 . 2_675 no
    C8 H11 2.7400 . . no
    C9 H15C 3.0600 . . no
    C9 H1 3.0800 . 1_565 no
    C11 H8 2.6800 . . no
    C15 H1 2.9800 . 1_565 no
    H1 O2 1.8900 . 1_545 no
    H1 C9 3.0800 . 1_545 no
    H1 C15 2.9800 . 1_545 no
    H1 H3 2.2700 . . no
    H1 H15A 2.5600 . 1_545 no
    H1 H15C 2.5800 . 1_545 no
    H3 O2 2.7600 . 1_545 no
    H3 H1 2.2700 . . no
    H4 S1 3.1500 . 1_544 no
    H6 H7 2.3200 . . no
    H7 O2 2.4000 . . no
    H7 H6 2.3200 . . no
    H7 H15C 2.6000 . 2_675 no
    H8 O1 2.2400 . . no
    H8 C2 2.9000 . . no
    H8 C11 2.6800 . . no
    H8 H11 2.1800 . . no
    H11 C8 2.7400 . . no
    H11 H8 2.1800 . . no
    H11 H13A 2.5900 . . no
    H13A H11 2.5900 . . no
    H15A O1 2.7900 . 1_565 no
    H15A O2 2.8300 . . no
    H15A H1 2.5600 . 1_565 no
    H15A C1 3.0600 . 2_775 no
    H15A C5 3.0500 . 2_775 no
    H15A C6 2.9600 . 2_775 no
    H15C O1 2.8800 . 1_565 no
    H15C O2 2.6200 . . no
    H15C C9 3.0600 . . no
    H15C H1 2.5800 . 1_565 no
    H15C O2 2.7700 . 2_675 no
    H15C C7 2.9200 . 2_675 no
    H15C H7 2.6000 . 2_675 no
loop_
    _geom_angle_atom_site_label_1
    _geom_angle_atom_site_label_2
    _geom_angle_atom_site_label_3
    _geom_angle_site_symmetry_1
    _geom_angle_site_symmetry_2
    _geom_angle_site_symmetry_3
    _geom_angle
    _geom_angle_publ_flag
    C12 S1 C14 . . . 93.47(7) no
    C2 O1 H1 . . . 109.00 no
    C2 C1 C7 . . . 124.39(11) no
    C6 C1 C7 . . . 118.02(11) no
    C2 C1 C6 . . . 117.59(12) no
    O1 C2 C3 . . . 121.65(12) no
    C1 C2 C3 . . . 120.04(12) no
    O1 C2 C1 . . . 118.31(12) no
    C2 C3 C4 . . . 120.50(13) no
    C3 C4 C5 . . . 120.73(15) no
    C4 C5 C6 . . . 118.88(14) no
    C1 C6 C5 . . . 122.23(13) no
    C1 C7 C8 . . . 130.57(12) no
    C7 C8 C9 . . . 120.25(11) no
    O2 C9 C10 . . . 121.58(12) no
    C8 C9 C10 . . . 118.20(11) no
    O2 C9 C8 . . . 120.22(11) no
    C9 C10 C14 . . . 123.69(11) no
    C11 C10 C14 . . . 111.61(11) no
    C9 C10 C11 . . . 124.70(12) no
    C10 C11 C12 . . . 114.24(13) no
    S1 C12 C13 . . . 121.37(12) no
    C11 C12 C13 . . . 128.61(15) no
    S1 C12 C11 . . . 110.00(11) no
    S1 C14 C15 . . . 118.86(10) no
    C10 C14 C15 . . . 130.46(12) no
    S1 C14 C10 . . . 110.68(10) no
    C2 C3 H3 . . . 120.00 no
    C4 C3 H3 . . . 120.00 no
    C3 C4 H4 . . . 120.00 no
    C5 C4 H4 . . . 120.00 no
    C4 C5 H5 . . . 121.00 no
    C6 C5 H5 . . . 121.00 no
    C1 C6 H6 . . . 119.00 no
    C5 C6 H6 . . . 119.00 no
    C1 C7 H7 . . . 115.00 no
    C8 C7 H7 . . . 115.00 no
    C7 C8 H8 . . . 120.00 no
    C9 C8 H8 . . . 120.00 no
    C10 C11 H11 . . . 123.00 no
    C12 C11 H11 . . . 123.00 no
    C12 C13 H13A . . . 109.00 no
    C12 C13 H13B . . . 109.00 no
    C12 C13 H13C . . . 109.00 no
    H13A C13 H13B . . . 109.00 no
    H13A C13 H13C . . . 110.00 no
    H13B C13 H13C . . . 109.00 no
    C14 C15 H15A . . . 109.00 no
    C14 C15 H15B . . . 109.00 no
    C14 C15 H15C . . . 109.00 no
    H15A C15 H15B . . . 109.00 no
    H15A C15 H15C . . . 109.00 no
    H15B C15 H15C . . . 110.00 no
loop_
    _geom_torsion_atom_site_label_1
    _geom_torsion_atom_site_label_2
    _geom_torsion_atom_site_label_3
    _geom_torsion_atom_site_label_4
    _geom_torsion_site_symmetry_1
    _geom_torsion_site_symmetry_2
    _geom_torsion_site_symmetry_3
    _geom_torsion_site_symmetry_4
    _geom_torsion
    _geom_torsion_publ_flag
    C14 S1 C12 C11 . . . . 0.02(16) no
    C14 S1 C12 C13 . . . . -178.73(15) no
    C12 S1 C14 C10 . . . . -0.21(12) no
    C12 S1 C14 C15 . . . . 179.18(14) no
    C6 C1 C2 O1 . . . . -178.51(14) no
    C6 C1 C2 C3 . . . . 1.3(2) no
    C7 C1 C2 O1 . . . . 1.8(2) no
    C7 C1 C2 C3 . . . . -178.36(14) no
    C2 C1 C6 C5 . . . . 0.1(2) no
    C7 C1 C6 C5 . . . . 179.74(16) no
    C2 C1 C7 C8 . . . . -4.6(3) no
    C6 C1 C7 C8 . . . . 175.77(16) no
    O1 C2 C3 C4 . . . . 178.23(16) no
    C1 C2 C3 C4 . . . . -1.6(2) no
    C2 C3 C4 C5 . . . . 0.4(3) no
    C3 C4 C5 C6 . . . . 0.9(3) no
    C4 C5 C6 C1 . . . . -1.2(3) no
    C1 C7 C8 C9 . . . . -179.80(15) no
    C7 C8 C9 O2 . . . . 8.3(2) no
    C7 C8 C9 C10 . . . . -171.60(14) no
    O2 C9 C10 C11 . . . . -173.33(14) no
    O2 C9 C10 C14 . . . . 6.7(2) no
    C8 C9 C10 C11 . . . . 6.6(2) no
    C8 C9 C10 C14 . . . . -173.36(14) no
    C9 C10 C11 C12 . . . . 179.67(14) no
    C14 C10 C11 C12 . . . . -0.37(19) no
    C9 C10 C14 S1 . . . . -179.69(11) no
    C9 C10 C14 C15 . . . . 1.0(3) no
    C11 C10 C14 S1 . . . . 0.36(16) no
    C11 C10 C14 C15 . . . . -178.95(16) no
    C10 C11 C12 S1 . . . . 0.21(18) no
    C10 C11 C12 C13 . . . . 178.83(17) no
loop_
    _geom_hbond_atom_site_label_D
    _geom_hbond_atom_site_label_H
    _geom_hbond_atom_site_label_A
    _geom_hbond_site_symmetry_A
    _geom_hbond_distance_DH
    _geom_hbond_distance_HA
    _geom_hbond_distance_DA
    _geom_hbond_angle_DHA
    _geom_hbond_publ_flag
    O1 H1 O2 1_545 0.82 1.8900 2.7067(14) 174 yes
    C8 H8 O1 . 0.93 2.2400 2.8416(17) 122 yes
    C15 H15A Cg2 2_775 0.96 2.79 3.652(2) 150 yes
