# Supplementary material for: (E)-1-(2,5-Dimethyl-3-thien­yl)-3-(2-hy­droxy­phen­yl)prop-2-en-1-one
Source: Acta Crystallogr Sect E Struct Rep Online. 2010 Aug 11;66(Pt 9):o2259–60. doi: 10.1107/S1600536810031284 (PMC3007990; doi:10.1107/S1600536810031284)
Supplement: Supplementary file 2 [file e-66-o2259-Isup2.hkl]

#
# h,k,l, Fc-squared, Fo-squared, sigma(Fo-squared) and status flag
#
data_I
_shelx_title ' ASR11 in P-1'
_shelx_refln_list_code          4
_shelx_F_calc_maximum       36.93
_exptl_crystal_F_000       272.00
_reflns_d_resolution_high  0.7416
 
loop_
 _symmetry_equiv_pos_as_xyz
 'x, y, z'
 '-x, -y, -z'
 
_cell_length_a     7.6095
_cell_length_b     7.7900
_cell_length_c    12.3109
_cell_angle_alpha  98.527
_cell_angle_beta   91.943
_cell_angle_gamma 115.551
 
_shelx_F_squared_multiplier     1.000
 
loop_
 _refln_index_h
 _refln_index_k
 _refln_index_l
 _refln_F_squared_calc
 _refln_F_squared_meas
 _refln_F_squared_sigma
 _refln_observed_status
   1   0   0       29.61       31.07      0.67 o
   3   0   0       48.43       48.90      0.50 o
   4   0   0      432.18      448.59      3.44 o
   5   0   0       33.32       36.05      0.61 o
   6   0   0       17.30       17.62      0.99 o
   7   0   0        3.61        2.76      0.39 o
   8   0   0        9.73        8.58      0.95 o
   9   0   0        0.05        0.03      0.59 o
  -9   1   0        0.00       -0.34      0.51 o
  -8   1   0        1.98        1.44      0.58 o
  -7   1   0        0.03        0.02      0.25 o
  -6   1   0        3.06        2.83      0.30 o
  -5   1   0       94.08      107.90      1.33 o
  -4   1   0       74.70       86.43      0.87 o
  -3   1   0     1177.66     1237.78     16.04 o
  -2   1   0      396.24      424.63      3.76 o
   2   1   0      249.45      259.51      2.10 o
   4   1   0       10.41       10.96      0.30 o
   5   1   0      805.98      817.57      8.45 o
   6   1   0        6.36        6.25      0.48 o
   7   1   0       77.04       72.02      1.70 o
   8   1   0        4.44        5.49      0.83 o
  -9   2   0        5.52        5.19      0.82 o
  -8   2   0        1.29        1.35      0.54 o
  -7   2   0       31.61       33.33      1.46 o
  -6   2   0        7.73        5.18      0.28 o
  -5   2   0       17.09       21.70      0.38 o
  -4   2   0       93.30       77.06      0.88 o
  -3   2   0        4.79        7.11      0.19 o
  -2   2   0      238.25      223.21      1.88 o
  -1   2   0       53.11       51.54      0.58 o
   0   2   0       13.78       10.13      0.17 o
   1   2   0      100.23      117.17      1.00 o
   2   2   0      130.08      127.98      1.27 o
   3   2   0      261.05      278.19      2.81 o
   4   2   0        8.72        7.25      0.35 o
   5   2   0      150.37      155.69      1.99 o
   6   2   0       13.68       14.31      0.54 o
   7   2   0       25.89       25.73      1.71 o
   8   2   0       11.38       10.32      1.45 o
 -10   3   0       17.15       15.13      1.77 o
  -9   3   0        0.07       -0.47      0.48 o
  -8   3   0       18.20       18.61      1.15 o
  -7   3   0        1.02        1.03      0.28 o
  -6   3   0        8.29       10.02      0.58 o
  -5   3   0       20.76       16.34      0.45 o
  -4   3   0      140.61      150.29      1.69 o
  -3   3   0      458.57      472.43      4.53 o
  -2   3   0       17.77       15.48      0.21 o
  -1   3   0      837.55      871.90     12.36 o
   0   3   0      236.15      225.84      2.25 o
   1   3   0      356.01      369.43      3.12 o
   2   3   0      366.17      346.02      3.42 o
   3   3   0       51.75       60.25      0.88 o
   4   3   0       76.26       75.10      1.01 o
   5   3   0        2.95        3.50      0.33 o
   6   3   0        0.00        0.43      0.50 o
   7   3   0        0.22        0.29      0.71 o
 -10   4   0        7.33        7.24      1.35 o
  -9   4   0        4.88        4.45      0.77 o
  -8   4   0       14.92       13.23      0.98 o
  -7   4   0       82.71       84.66      1.78 o
  -6   4   0        6.64        8.45      0.32 o
  -5   4   0      117.41      118.67      1.30 o
  -4   4   0      260.98      265.05      2.62 o
  -3   4   0       26.44       25.93      0.34 o
  -2   4   0      198.82      206.75      2.43 o
  -1   4   0      466.68      490.11      7.31 o
   0   4   0        2.22        1.48      0.07 o
   1   4   0      259.21      275.24      2.53 o
   2   4   0       30.56       26.90      0.46 o
   3   4   0       10.21       10.65      0.34 o
   4   4   0        7.55        8.27      0.40 o
   5   4   0        8.79        8.48      0.59 o
   6   4   0        0.23        0.17      0.42 o
 -10   5   0        0.85        0.00      0.76 o
  -9   5   0        0.94        0.42      0.77 o
  -8   5   0       12.46       14.18      0.62 o
  -7   5   0      156.37      160.09      2.43 o
  -6   5   0       13.99       14.49      0.34 o
  -5   5   0      632.75      622.58      5.98 o
  -4   5   0        5.77        7.56      0.21 o
  -3   5   0      303.30      289.93      2.63 o
  -2   5   0       73.88       83.10      1.88 o
  -1   5   0       21.43       21.71      0.81 o
   0   5   0       16.74       14.67      0.26 o
   1   5   0       88.52       81.15      0.89 o
   2   5   0       12.83       12.42      0.60 o
   3   5   0        7.36        6.03      0.37 o
   4   5   0       20.42       21.61      0.82 o
   5   5   0        0.46       -0.02      0.35 o
  -9   6   0        7.94        8.08      1.21 o
  -8   6   0       93.57       94.21      2.39 o
  -7   6   0       38.54       41.94      1.08 o
  -6   6   0       68.32       70.22      1.07 o
  -5   6   0       41.48       45.39      0.67 o
  -4   6   0      130.95      119.66      1.35 o
  -3   6   0        9.32        8.40      0.82 o
  -2   6   0      997.18      925.61     16.47 o
  -1   6   0       12.79       12.44      0.73 o
   0   6   0      651.88      627.79      6.92 o
   1   6   0       31.99       30.49      0.53 o
   2   6   0       82.28       83.90      1.38 o
   3   6   0       14.86       16.87      0.53 o
   4   6   0        1.49        1.05      0.34 o
  -9   7   0        1.60        0.83      0.39 o
  -8   7   0       12.68       10.74      0.77 o
  -7   7   0       12.25       11.46      0.85 o
  -6   7   0       10.65        9.38      0.51 o
  -5   7   0      200.98      204.97      2.46 o
  -4   7   0        0.28        0.53      0.21 o
  -3   7   0      308.83      313.50      8.72 o
  -2   7   0        0.09        0.78      0.36 o
  -1   7   0       35.18       37.16      1.33 o
   0   7   0        7.20        7.27      0.36 o
   1   7   0       29.60       25.80      0.73 o
   2   7   0        6.58        8.47      0.42 o
   3   7   0       43.62       44.28      1.00 o
  -9   8   0        0.26        0.03      0.35 o
  -8   8   0        3.96        3.66      0.51 o
  -7   8   0        0.09       -0.24      0.24 o
  -6   8   0       22.50       21.56      0.76 o
  -5   8   0        2.41        2.72      0.26 o
  -4   8   0       12.74       12.68      0.64 o
  -3   8   0        5.11        7.07      0.92 o
  -1   8   0        3.20        3.11      0.23 o
   0   8   0       15.25       13.66      0.49 o
   1   8   0        0.12        0.06      0.27 o
   2   8   0        6.38        5.38      0.51 o
  -8   9   0        2.07        3.00      0.43 o
  -7   9   0        3.40        3.43      0.45 o
  -6   9   0        0.20       -0.29      0.29 o
  -5   9   0        0.06        0.02      0.23 o
  -4   9   0        4.47        3.45      0.25 o
  -1   9   0        0.71        0.93      0.23 o
   0   9   0       57.57       54.69      1.32 o
  -6  10   0        2.09        2.52      0.69 o
  -5  10   0        2.06        2.68      0.28 o
   5 -10   1       16.52       18.19      0.59 o
   6 -10   1        5.70        5.87      0.55 o
   0  -9   1       18.25       17.18      0.65 o
   1  -9   1       16.18       15.02      0.51 o
   4  -9   1      220.52      224.37      5.49 o
   5  -9   1        0.19       -0.02      0.27 o
   6  -9   1       79.92       76.88      1.70 o
   7  -9   1        3.78        4.52      0.42 o
   8  -9   1        3.01        1.87      0.44 o
  -2  -8   1        4.77        5.27      0.50 o
  -1  -8   1       34.22       33.77      1.59 o
   0  -8   1        1.51        1.30      0.26 o
   1  -8   1       59.52       61.29      1.19 o
   3  -8   1       38.43       41.36      1.96 o
   4  -8   1       58.25       57.87      1.02 o
   5  -8   1        1.54        0.60      0.23 o
   6  -8   1       34.30       34.43      0.86 o
   7  -8   1        8.65        9.54      0.58 o
   8  -8   1        0.83       -0.37      0.37 o
   9  -8   1        7.39        7.11      0.71 o
  -3  -7   1       19.97       18.93      0.65 o
  -2  -7   1        0.24       -0.12      0.22 o
  -1  -7   1       88.44       90.62      1.65 o
   0  -7   1        3.78        4.04      0.28 o
   1  -7   1      187.44      189.38      5.81 o
   2  -7   1        7.14        9.01      0.95 o
   3  -7   1       70.91       67.03      2.51 o
   4  -7   1        5.56        6.07      0.28 o
   5  -7   1       15.84       15.27      0.37 o
   6  -7   1       12.75       14.61      0.46 o
   7  -7   1       98.31      102.58      2.46 o
   8  -7   1       13.89       14.68      1.34 o
   9  -7   1       43.55       43.02      3.03 o
  -4  -6   1        5.04        4.26      0.48 o
  -3  -6   1        0.75        0.43      0.26 o
  -2  -6   1        1.07        0.58      0.23 o
  -1  -6   1        9.10       10.64      0.26 o
   0  -6   1        9.07        6.98      0.46 o
   1  -6   1       74.94       72.21      1.85 o
   2  -6   1      284.76      270.81      7.53 o
   3  -6   1       83.35       75.88      2.58 o
   4  -6   1      787.22      783.99      7.47 o
   5  -6   1       45.57       44.06      0.66 o
   6  -6   1      401.22      417.58      4.87 o
   7  -6   1       19.09       20.50      0.74 o
   8  -6   1       25.69       27.41      1.16 o
   9  -6   1        3.96        3.61      0.90 o
  -5  -5   1        1.24        1.50      0.38 o
  -4  -5   1        0.70        0.38      0.26 o
  -3  -5   1       39.13       39.08      0.84 o
  -2  -5   1       50.37       47.17      0.74 o
  -1  -5   1       66.31       67.86      0.82 o
   0  -5   1      234.13      230.37      2.45 o
   1  -5   1       13.11        8.94      0.59 o
   2  -5   1       76.85       85.06      2.72 o
   3  -5   1      151.00      141.84      1.43 o
   4  -5   1        5.05        4.74      0.22 o
   5  -5   1        3.60        2.41      0.16 o
   6  -5   1       20.07       18.42      0.45 o
   7  -5   1       74.57       78.60      1.42 o
   8  -5   1        3.66        3.65      0.46 o
   9  -5   1       61.55       60.29      2.96 o
  10  -5   1        0.00        1.08      0.74 o
  -6  -4   1        0.22        0.00      0.40 o
  -5  -4   1       12.39        9.86      0.66 o
  -4  -4   1        9.61        9.69      0.39 o
  -3  -4   1      145.16      149.63      1.81 o
  -2  -4   1        7.98        8.60      0.25 o
  -1  -4   1      231.84      242.06      2.42 o
   0  -4   1       81.52       71.28      0.68 o
   1  -4   1        0.06        0.74      0.19 o
   2  -4   1      422.87      431.64      4.52 o
   3  -4   1      336.22      383.05      3.67 o
   4  -4   1       52.83       57.01      0.69 o
   5  -4   1      172.83      177.68      2.24 o
   6  -4   1       18.42       15.11      0.47 o
   7  -4   1        1.98        1.98      0.35 o
   8  -4   1       12.08       11.17      0.92 o
   9  -4   1        9.91        8.74      0.91 o
  10  -4   1        0.01       -0.60      0.60 o
  -7  -3   1        5.01        5.20      1.06 o
  -6  -3   1       24.48       25.01      1.09 o
  -5  -3   1       30.30       32.21      0.76 o
  -4  -3   1       43.76       45.38      0.72 o
  -3  -3   1       69.63       74.83      1.00 o
  -2  -3   1       15.87       17.79      0.29 o
  -1  -3   1       53.77       66.56      0.68 o
   0  -3   1     1028.46     1077.31     13.26 o
   1  -3   1        5.28        5.25      0.52 o
   3  -3   1      238.47      257.37      2.54 o
   4  -3   1      505.13      519.62      5.96 o
   5  -3   1      330.88      332.50      3.98 o
   6  -3   1        0.35       -0.21      0.21 o
   7  -3   1       79.46       79.95      2.57 o
   8  -3   1       13.44       13.75      1.02 o
   9  -3   1        3.53        3.34      0.68 o
  10  -3   1        0.65        0.10      0.90 o
  -8  -2   1        0.32       -0.60      0.71 o
  -7  -2   1        3.45        2.63      0.67 o
  -6  -2   1        9.79        9.29      0.51 o
  -5  -2   1        0.47        0.06      0.19 o
  -4  -2   1       67.62       74.21      0.89 o
  -3  -2   1      148.68      142.57      1.45 o
  -2  -2   1       78.45       82.02      0.73 o
  -1  -2   1      644.27      631.84      5.61 o
   0  -2   1        1.70        0.71      0.08 o
   1  -2   1      485.52      481.92      6.92 o
   2  -2   1       55.76       57.88      0.54 o
   3  -2   1       43.28       41.35      0.53 o
   4  -2   1       64.64       57.41      0.78 o
   5  -2   1       30.97       28.64      0.54 o
   6  -2   1        0.60        0.55      0.19 o
   7  -2   1       19.76       19.07      1.04 o
   8  -2   1        3.24        3.07      0.63 o
   9  -2   1        0.19        0.16      0.54 o
  -8  -1   1        0.40       -0.03      0.57 o
  -7  -1   1       10.59        9.46      1.35 o
  -6  -1   1        5.17        4.53      0.37 o
  -5  -1   1       10.23        7.60      0.80 o
  -4  -1   1      106.83       97.35      1.00 o
  -3  -1   1      346.40      380.77      3.26 o
  -2  -1   1      313.19      306.91      2.16 o
   2  -1   1      490.20      512.05      4.52 o
   3  -1   1      192.10      212.78      1.96 o
   4  -1   1        0.12        0.10      0.11 o
   5  -1   1       49.09       48.36      0.92 o
   7  -1   1       35.09       36.21      1.03 o
   8  -1   1        2.21        1.42      0.54 o
   9  -1   1        3.84        5.02      1.59 o
  -9   0   1        0.37       -0.39      0.99 o
  -8   0   1        1.32        1.64      0.74 o
  -7   0   1        2.56        3.25      0.38 o
  -6   0   1        0.09       -0.43      0.43 o
  -5   0   1       22.74       25.21      0.45 o
  -4   0   1      238.67      249.54      2.21 o
  -3   0   1       15.76       16.26      0.24 o
  -1   0   1       60.62       60.29      0.63 o
   1   0   1      401.68      388.38      7.72 o
   3   0   1      376.52      389.64      3.51 o
   5   0   1      105.03      103.27      1.11 o
   6   0   1      478.93      466.96      9.00 o
   7   0   1        5.45        2.84      0.41 o
   8   0   1       16.56       15.09      1.19 o
   9   0   1        0.00       -0.68      0.74 o
  -9   1   1        9.22       10.38      1.15 o
  -8   1   1        9.15       10.00      1.50 o
  -7   1   1       14.68       15.17      1.24 o
  -6   1   1       28.92       29.88      0.58 o
  -5   1   1        0.01       -0.10      0.10 o
  -4   1   1       21.58       17.40      0.29 o
  -3   1   1        4.96        7.85      0.28 o
  -2   1   1        1.61        1.54      0.15 o
   0   1   1        1.79        0.65      0.09 o
   2   1   1       69.68       71.97      0.67 o
   3   1   1      883.86      891.43      7.38 o
   4   1   1      108.00      107.21      1.27 o
   5   1   1        9.71        9.09      0.45 o
   6   1   1       60.48       62.26      1.41 o
   7   1   1       89.25       85.64      1.92 o
   8   1   1        9.41        8.73      0.96 o
  -9   2   1       15.05       13.06      1.14 o
  -8   2   1        0.62        0.68      0.52 o
  -7   2   1       11.25       10.78      0.86 o
  -6   2   1       64.86       69.39      0.80 o
  -5   2   1       15.31       11.94      0.27 o
  -4   2   1      319.58      328.97      3.50 o
  -3   2   1      155.91      134.92      1.29 o
  -2   2   1      342.65      368.19      3.07 o
  -1   2   1      224.06      213.47      2.26 o
   0   2   1       13.20        9.67      0.15 o
   1   2   1        4.65        2.07      0.10 o
   2   2   1        5.29        1.12      0.11 o
   3   2   1       15.24       14.01      0.33 o
   4   2   1       51.48       56.88      0.80 o
   5   2   1        0.04        0.02      0.19 o
   6   2   1       38.81       38.26      0.85 o
   7   2   1       10.91       10.02      0.84 o
   8   2   1        2.63        2.00      0.92 o
 -10   3   1        2.31        1.57      0.70 o
  -9   3   1       11.18       11.16      1.05 o
  -8   3   1       74.93       71.28      2.57 o
  -7   3   1       72.04       70.25      1.34 o
  -6   3   1      430.88      448.20      4.34 o
  -5   3   1      136.60      140.47      1.76 o
  -4   3   1      814.36      837.29      8.56 o
  -3   3   1       56.76       65.23      0.74 o
  -2   3   1      510.32      521.50      5.90 o
  -1   3   1       26.48       21.81      0.30 o
   0   3   1       10.90       14.55      0.21 o
   1   3   1       10.57       14.01      0.26 o
   2   3   1        5.30        4.00      0.19 o
   3   3   1       10.42        8.50      0.29 o
   4   3   1        6.57        6.71      0.32 o
   5   3   1       10.11       10.83      0.49 o
   6   3   1       13.65       14.37      1.69 o
   7   3   1        0.74        1.95      0.84 o
 -10   4   1        1.45        2.46      0.98 o
  -9   4   1       23.05       24.22      2.16 o
  -8   4   1        1.68        1.14      0.48 o
  -7   4   1       29.70       30.09      0.71 o
  -6   4   1       71.00       71.81      0.99 o
  -5   4   1       12.91       17.64      0.39 o
  -4   4   1      158.87      167.82      1.86 o
  -3   4   1      371.37      402.28      4.23 o
  -2   4   1        8.25       12.35      0.22 o
  -1   4   1      449.39      476.67      8.53 o
   0   4   1       50.25       43.39      0.48 o
   1   4   1       80.02       88.87      0.94 o
   2   4   1       51.82       52.10      0.76 o
   3   4   1        1.11        1.26      0.26 o
   4   4   1       11.60       13.19      0.48 o
   5   4   1        4.71        5.20      0.50 o
   6   4   1        0.85        0.75      0.62 o
 -10   5   1        6.06        6.28      1.19 o
  -9   5   1       21.02       20.52      1.69 o
  -8   5   1        9.36        8.98      0.52 o
  -7   5   1       59.01       58.44      1.03 o
  -6   5   1        3.34        2.68      0.22 o
  -5   5   1        3.51        3.88      0.24 o
  -4   5   1       87.84       84.35      1.02 o
  -3   5   1      551.62      553.89      5.23 o
  -2   5   1       78.62       70.51      1.67 o
  -1   5   1      753.42      725.28     12.98 o
   0   5   1        0.84        0.21      0.09 o
   1   5   1      164.99      160.17      1.70 o
   2   5   1       23.33       23.07      0.45 o
   3   5   1        2.58        2.17      0.26 o
   4   5   1       10.89       11.61      0.72 o
   5   5   1        0.80        1.40      0.37 o
  -9   6   1        0.16        0.00      0.66 o
  -8   6   1        2.38        2.94      0.44 o
  -7   6   1       49.92       49.44      1.24 o
  -6   6   1       73.42       68.54      0.96 o
  -5   6   1      346.47      354.71      3.80 o
  -4   6   1      428.72      405.46      4.24 o
  -3   6   1      438.51      443.56      5.51 o
  -2   6   1      143.91      130.01      2.85 o
  -1   6   1       95.25       95.99      3.34 o
   0   6   1       69.20       66.98      1.03 o
   1   6   1        0.13        0.32      0.16 o
   2   6   1      207.95      212.47      2.96 o
   3   6   1        0.47        0.65      0.28 o
   4   6   1       71.33       75.08      1.72 o
  -9   7   1        0.04       -0.30      0.72 o
  -8   7   1       31.04       32.58      1.18 o
  -7   7   1       28.80       28.99      0.72 o
  -6   7   1       95.55       99.06      1.98 o
  -5   7   1       77.34       80.86      1.11 o
  -4   7   1       45.94       45.60      0.87 o
  -3   7   1        0.25       -0.10      0.43 o
  -2   7   1        6.87        6.75      0.64 o
  -1   7   1      151.31      141.08      1.98 o
   0   7   1       37.89       39.01      0.84 o
   1   7   1      111.84      112.45      1.97 o
   2   7   1        7.36        8.31      0.42 o
   3   7   1        6.47        7.87      0.58 o
  -9   8   1        4.83        5.76      1.16 o
  -8   8   1        4.10        3.31      0.41 o
  -7   8   1        3.26        4.10      0.37 o
  -6   8   1        8.42        8.67      0.39 o
  -5   8   1        0.34       -0.07      0.23 o
  -4   8   1        1.79        1.20      0.15 o
  -2   8   1       40.72       40.59      2.03 o
  -1   8   1        2.11        2.28      0.63 o
   0   8   1       25.12       27.34      0.98 o
   1   8   1        2.34        2.67      0.43 o
   2   8   1        0.48        0.46      0.78 o
  -8   9   1       40.83       47.21      1.41 o
  -7   9   1        2.66        3.59      0.48 o
  -6   9   1       62.10       67.38      1.55 o
  -5   9   1        1.10        0.69      0.40 o
  -4   9   1       30.43       34.70      0.78 o
  -2   9   1        5.48        6.02      0.45 o
  -1   9   1        8.46        9.03      0.54 o
   0   9   1        1.68        2.00      0.33 o
  -6  10   1       30.20       33.93      1.37 o
  -5  10   1        9.99        9.45      0.47 o
  -4  10   1       26.27       28.55      0.98 o
   5 -10   2        4.28        3.65      0.31 o
   6 -10   2        0.83        0.85      0.31 o
   0  -9   2        9.66       10.29      0.97 o
   1  -9   2       14.21       12.16      0.46 o
   4  -9   2       15.44       17.34      0.49 o
   5  -9   2       27.06       27.57      0.77 o
   6  -9   2       78.68       85.55      1.84 o
   7  -9   2       16.37       17.00      0.60 o
   8  -9   2       48.59       55.32      1.80 o
  -2  -8   2        6.89        6.43      0.53 o
  -1  -8   2        8.01        6.60      0.56 o
   0  -8   2       24.55       24.66      0.71 o
   1  -8   2       30.22       28.38      0.67 o
   3  -8   2       89.84      100.07      3.52 o
   4  -8   2       61.05       59.05      1.33 o
   5  -8   2      128.20      136.74      3.53 o
   6  -8   2        0.05       -0.09      0.21 o
   7  -8   2       55.92       57.42      1.24 o
   8  -8   2       17.04       17.90      1.07 o
   9  -8   2        3.55        3.36      0.57 o
  -3  -7   2       32.49       31.49      1.08 o
  -2  -7   2        0.41        0.35      0.20 o
  -1  -7   2       66.02       60.41      1.12 o
   0  -7   2        7.10        5.98      0.35 o
   1  -7   2       92.53       87.70      3.43 o
   2  -7   2       16.09       15.53      1.17 o
   3  -7   2      145.43      149.84      4.60 o
   4  -7   2        2.42        1.43      0.26 o
   5  -7   2      156.49      160.92      1.98 o
   6  -7   2        0.07        0.18      0.23 o
   7  -7   2       43.03       44.66      1.27 o
   8  -7   2        1.75        2.55      0.47 o
   9  -7   2        0.10        0.10      0.68 o
  -5  -6   2        6.30        4.73      0.95 o
  -4  -6   2        2.88        2.79      0.71 o
  -3  -6   2       15.21       14.42      0.67 o
  -2  -6   2       62.29       61.20      0.96 o
  -1  -6   2       22.16       21.74      0.49 o
   0  -6   2      169.91      163.93      2.20 o
   1  -6   2       25.93       26.27      1.45 o
   2  -6   2      179.24      169.16      4.99 o
   3  -6   2        8.38        8.35      0.26 o
   4  -6   2      161.24      153.57      1.70 o
   5  -6   2        1.20        1.15      0.13 o
   6  -6   2      188.77      183.95      2.61 o
   7  -6   2        4.87        6.21      0.46 o
   8  -6   2      130.24      135.70      5.37 o
   9  -6   2        6.89        9.42      1.24 o
  -6  -5   2        0.29       -0.50      0.64 o
  -5  -5   2       13.49       15.64      1.04 o
  -4  -5   2       13.37       12.91      0.55 o
  -3  -5   2       35.88       36.74      0.74 o
  -2  -5   2       59.16       55.48      0.75 o
  -1  -5   2        0.53        0.73      0.13 o
   0  -5   2       15.80       13.98      0.25 o
   1  -5   2      118.86      110.41      3.44 o
   2  -5   2       32.33       40.65      1.58 o
   3  -5   2      134.91      131.41      1.44 o
   4  -5   2       38.59       36.93      0.50 o
   5  -5   2       15.84       15.73      0.38 o
   6  -5   2        8.29        7.14      0.35 o
   7  -5   2        0.73        0.25      0.25 o
   8  -5   2        0.03       -0.29      0.29 o
   9  -5   2        6.90        2.58      0.92 o
  -6  -4   2        5.08        4.33      0.83 o
  -5  -4   2       17.53       18.22      0.75 o
  -4  -4   2        9.36        9.30      0.38 o
  -3  -4   2       17.16       17.02      0.38 o
  -2  -4   2       20.17       15.45      0.33 o
  -1  -4   2       63.29       62.97      0.72 o
   0  -4   2      339.82      347.49      2.97 o
   1  -4   2      617.32      679.98      9.90 o
   2  -4   2      175.11      190.12      1.75 o
   3  -4   2      313.13      323.39      3.38 o
   4  -4   2       12.80        9.50      0.25 o
   5  -4   2       13.08       12.40      0.38 o
   6  -4   2       58.25       54.10      1.08 o
   7  -4   2        4.07        3.69      0.41 o
   8  -4   2        8.43        7.77      0.79 o
   9  -4   2        0.79        0.61      0.55 o
  -7  -3   2        0.59        1.30      0.77 o
  -6  -3   2        0.00       -0.10      0.38 o
  -5  -3   2        3.10        3.20      0.34 o
  -4  -3   2        3.95        4.57      0.24 o
  -3  -3   2      182.00      194.69      1.98 o
  -2  -3   2       98.29      117.30      1.14 o
  -1  -3   2     1190.47     1242.83     13.80 o
   0  -3   2      372.53      388.45      3.29 o
   1  -3   2     1038.27     1140.22     19.79 o
   2  -3   2       14.86       12.24      0.22 o
   3  -3   2        4.29        5.14      0.21 o
   4  -3   2      262.03      264.06      3.15 o
   5  -3   2       15.98       16.34      0.44 o
   6  -3   2      193.38      192.57      3.68 o
   7  -3   2        0.49        0.04      0.39 o
   8  -3   2       29.44       29.08      1.35 o
   9  -3   2        5.05        5.49      0.82 o
  -8  -2   2        0.01       -0.35      0.76 o
  -7  -2   2        0.25       -0.39      0.72 o
  -6  -2   2        6.50        4.92      0.41 o
  -5  -2   2        0.00       -0.16      0.16 o
  -4  -2   2       63.19       56.16      0.73 o
  -3  -2   2        0.13       -0.08      0.08 o
  -2  -2   2      103.36       84.77      0.80 o
  -1  -2   2       19.17       21.08      0.26 o
   0  -2   2       33.35       36.24      0.64 o
   1  -2   2      199.08      190.60      1.60 o
   2  -2   2      520.70      548.56      5.20 o
   3  -2   2      426.36      434.15      4.19 o
   4  -2   2       67.10       59.48      0.94 o
   5  -2   2      161.54      162.43      2.07 o
   6  -2   2        6.74        7.66      0.37 o
   7  -2   2       11.65       11.63      0.89 o
   8  -2   2       11.09       11.86      1.00 o
   9  -2   2        0.55        0.83      0.53 o
  -8  -1   2        1.47        0.54      0.66 o
  -7  -1   2        3.46        2.74      0.64 o
  -6  -1   2       17.37       17.52      0.52 o
  -5  -1   2        2.14        1.84      0.25 o
  -4  -1   2       64.28       64.36      0.77 o
  -3  -1   2       48.13       41.49      0.61 o
  -2  -1   2      100.42      107.16      0.89 o
  -1  -1   2        0.05       -0.05      0.05 o
   0  -1   2      379.72      397.90      4.46 o
   2  -1   2        0.04        0.18      0.07 o
   3  -1   2      720.21      765.82      7.20 o
   4  -1   2      174.26      170.36      2.47 o
   5  -1   2      215.77      215.64      3.33 o
   6  -1   2       30.41       26.47      1.13 o
   7  -1   2       15.23       12.84      0.97 o
   8  -1   2        0.01        0.28      0.49 o
   9  -1   2        0.32        0.32      0.64 o
  -9   0   2        4.07        4.72      0.84 o
  -8   0   2        2.24        2.13      0.65 o
  -7   0   2       15.69       15.17      1.16 o
  -6   0   2       20.85       20.46      0.68 o
  -5   0   2        9.96        9.32      0.29 o
  -4   0   2      453.40      427.84      3.65 o
  -3   0   2       67.03       65.21      0.63 o
  -2   0   2      597.08      561.78      5.36 o
   0   0   2      141.97      151.90      1.61 o
   2   0   2       79.29       77.53      0.80 o
   3   0   2      590.24      604.25      5.37 o
   4   0   2      107.51      116.00      1.32 o
   5   0   2       10.52        8.17      0.31 o
   6   0   2      201.81      196.10      2.55 o
   7   0   2       13.43       13.60      0.71 o
   8   0   2       71.66       66.70      3.90 o
  -9   1   2        0.22       -0.07      0.56 o
  -8   1   2        2.01        2.73      0.63 o
  -7   1   2       43.36       44.28      1.16 o
  -6   1   2        1.88        2.31      0.25 o
  -5   1   2      279.45      289.07      3.11 o
  -4   1   2      106.73      124.04      1.25 o
  -3   1   2      120.28      115.47      1.15 o
  -2   1   2      322.38      325.94      2.74 o
   0   1   2        1.30        0.06      0.05 o
   1   1   2      303.54      287.11      2.44 o
   2   1   2       83.50       74.82      0.85 o
   3   1   2      134.28      144.53      1.54 o
   4   1   2       84.96       86.51      1.14 o
   5   1   2      161.27      155.51      2.01 o
   6   1   2       16.48       17.69      0.63 o
   7   1   2       17.37       15.79      0.81 o
   8   1   2        0.00       -0.33      0.64 o
  -9   2   2        2.15        2.00      0.67 o
  -8   2   2       32.82       34.43      1.50 o
  -7   2   2       41.92       41.58      1.06 o
  -6   2   2      147.60      147.65      1.78 o
  -5   2   2      205.99      204.04      2.95 o
  -4   2   2       70.85       63.05      0.86 o
  -3   2   2      227.30      218.82      2.19 o
  -2   2   2      266.25      263.03      2.37 o
  -1   2   2        0.60       -0.05      0.05 o
   0   2   2      478.13      484.52      5.02 o
   1   2   2       72.75       75.80      0.79 o
   2   2   2        1.28        0.63      0.29 o
   3   2   2       14.77       14.48      0.35 o
   4   2   2       38.33       40.85      0.77 o
   5   2   2        3.21        2.73      0.29 o
   6   2   2        2.90        3.64      0.40 o
   7   2   2        4.53        4.74      0.65 o
 -10   3   2        2.85        1.27      1.05 o
  -9   3   2        4.22        3.66      0.71 o
  -8   3   2        5.93        6.20      0.79 o
  -7   3   2        0.80        0.15      0.27 o
  -6   3   2        5.05        3.28      0.35 o
  -5   3   2      320.64      318.51      3.15 o
  -4   3   2      362.77      387.04      3.74 o
   1   3   2      194.08      206.75      2.24 o
   2   3   2      264.35      258.39      2.46 o
   3   3   2        9.62        8.23      0.30 o
   4   3   2        6.03        4.83      0.30 o
   5   3   2        4.67        4.56      0.35 o
   6   3   2        0.03       -0.33      0.35 o
   7   3   2        0.12        0.40      0.71 o
 -10   4   2        0.56        0.10      0.76 o
  -9   4   2        0.71       -0.05      0.50 o
  -8   4   2       16.00       17.11      1.17 o
  -7   4   2       34.73       36.93      1.07 o
  -6   4   2       73.50       73.57      0.93 o
  -5   4   2      215.96      229.93      2.34 o
  -4   4   2       34.82       31.16      0.45 o
  -3   4   2      345.04      339.69      3.23 o
  -2   4   2       87.24      100.04      0.97 o
  -1   4   2       86.40       78.60      0.78 o
   0   4   2      388.51      414.36      4.29 o
   1   4   2       26.03       28.75      0.48 o
   2   4   2      176.03      192.45      1.92 o
   3   4   2       74.92       81.48      1.06 o
   4   4   2       17.83       18.62      0.53 o
   5   4   2       19.40       20.53      0.73 o
   6   4   2        0.00        0.27      0.36 o
 -10   5   2        0.03       -0.18      0.79 o
  -9   5   2        5.00        5.33      1.09 o
  -8   5   2       11.78       10.37      0.69 o
  -7   5   2        0.05       -0.24      0.24 o
  -6   5   2       74.73       71.36      0.91 o
  -5   5   2       56.93       54.40      0.71 o
  -4   5   2       66.33       60.60      0.77 o
  -3   5   2       82.20       71.68      0.74 o
  -2   5   2        0.00        0.20      0.09 o
  -1   5   2        4.70        5.64      0.16 o
   0   5   2       65.38       68.77      0.80 o
   1   5   2      122.90      124.59      1.38 o
   2   5   2       59.07       59.86      0.98 o
   3   5   2      102.15      105.91      1.88 o
   4   5   2        5.63        5.91      0.45 o
   5   5   2       24.95       26.70      0.87 o
  -9   6   2       18.18       17.53      1.58 o
  -8   6   2       12.50       10.00      0.77 o
  -7   6   2       38.94       41.14      1.06 o
  -6   6   2      108.91      106.06      1.62 o
  -5   6   2        0.29       -0.01      0.18 o
  -4   6   2       48.43       43.30      0.59 o
  -3   6   2      166.63      152.27      2.00 o
  -2   6   2       55.27       49.78      1.12 o
  -1   6   2      415.64      394.96      5.00 o
   0   6   2      131.64      128.78      2.65 o
   1   6   2      200.48      205.03      2.80 o
   2   6   2       11.87       12.63      0.57 o
   3   6   2       17.58       19.13      0.77 o
   4   6   2        7.96        6.88      0.70 o
  -9   7   2        1.18        0.97      0.48 o
  -8   7   2        0.66        0.41      0.45 o
  -7   7   2       16.99       19.57      0.72 o
  -6   7   2       43.53       42.05      0.94 o
  -5   7   2        0.09       -0.15      0.17 o
  -4   7   2      236.18      224.64      3.39 o
  -3   7   2      113.64      103.85      2.04 o
  -2   7   2      227.73      215.59      2.87 o
  -1   7   2      103.65       98.81      1.89 o
   0   7   2       25.18       25.22      0.68 o
   1   7   2        0.68        1.42      0.22 o
   2   7   2        6.40        7.01      0.41 o
   3   7   2       13.02       12.56      0.85 o
  -9   8   2        0.00        0.24      0.64 o
  -8   8   2       17.00       20.25      0.99 o
  -7   8   2        5.47        7.48      0.47 o
  -6   8   2        7.44        9.51      0.44 o
  -5   8   2       24.59       30.48      1.17 o
  -4   8   2        8.73        8.62      0.57 o
  -3   8   2        9.23       10.73      0.34 o
  -2   8   2       13.21       13.98      0.45 o
  -1   8   2        3.24        2.69      0.29 o
   0   8   2        1.51        1.25      0.39 o
   1   8   2        8.92        9.38      0.88 o
  -8   9   2        0.52        0.13      0.60 o
  -7   9   2        0.48        0.60      0.38 o
  -6   9   2        5.02        5.38      0.58 o
  -5   9   2       21.66       22.68      0.79 o
  -4   9   2       29.07       29.12      1.30 o
  -3   9   2       26.09       25.83      0.65 o
  -2   9   2       37.51       38.86      1.71 o
  -1   9   2        1.25        3.32      0.94 o
  -5  10   2       38.81       38.30      1.40 o
  -4  10   2        3.53        3.20      0.42 o
   2 -10   3        9.72        8.37      0.48 o
   4 -10   3        3.22        3.16      0.24 o
   5 -10   3        6.10        7.57      0.49 o
   6 -10   3        0.01       -0.25      0.25 o
   0  -9   3        2.12        2.67      0.34 o
   1  -9   3       11.71       12.82      0.48 o
   2  -9   3        3.99        3.72      0.24 o
   3  -9   3       63.65       60.58      1.67 o
   4  -9   3        1.64        1.12      0.21 o
   5  -9   3       52.46       52.38      1.19 o
   6  -9   3        4.34        3.73      0.40 o
   7  -9   3        6.33        6.41      0.77 o
   8  -9   3       11.29       12.94      1.16 o
  -2  -8   3       17.91       15.99      0.76 o
  -1  -8   3        3.59        4.38      0.33 o
   0  -8   3        4.95        3.55      0.32 o
   1  -8   3        5.40        4.46      0.28 o
   2  -8   3        0.26        0.26      0.19 o
   3  -8   3        0.14        0.06      0.16 o
   4  -8   3       23.10       25.33      0.71 o
   5  -8   3        0.02       -0.07      0.20 o
   6  -8   3       68.61       70.97      1.34 o
   7  -8   3        4.94        6.53      0.45 o
   8  -8   3       25.82       28.16      1.12 o
   9  -8   3        7.47        9.09      0.78 o
  -3  -7   3        0.31       -0.01      0.31 o
  -2  -7   3       11.21       11.37      0.43 o
  -1  -7   3       54.69       53.90      1.21 o
   0  -7   3       16.57       17.28      0.56 o
   1  -7   3      173.39      157.44      2.43 o
   2  -7   3        0.05        0.00      0.12 o
   3  -7   3      120.18      104.93      1.66 o
   4  -7   3        7.78        6.69      0.22 o
   5  -7   3       44.22       40.80      0.75 o
   6  -7   3        0.00        0.01      0.21 o
   7  -7   3       36.50       34.88      0.94 o
   8  -7   3        7.01        7.10      0.66 o
   9  -7   3       22.89       23.14      1.69 o
  -5  -6   3        0.31       -0.58      0.60 o
  -4  -6   3       16.11       18.22      0.92 o
  -3  -6   3        6.40        6.20      0.47 o
  -2  -6   3       42.08       42.21      0.95 o
  -1  -6   3       73.62       75.93      1.08 o
   0  -6   3        7.04        4.58      0.18 o
   1  -6   3      321.11      321.35      4.66 o
   2  -6   3       73.25       78.53      1.26 o
   3  -6   3      421.83      413.91      4.29 o
   4  -6   3      242.18      245.34      2.65 o
   5  -6   3      112.90      108.37      1.60 o
   6  -6   3      143.36      141.12      1.90 o
   7  -6   3        3.78        3.37      0.46 o
   8  -6   3       54.82       54.39      2.40 o
   9  -6   3        0.14        0.06      0.63 o
  -6  -5   3        2.02        0.60      0.69 o
  -5  -5   3        0.01        0.39      0.57 o
  -4  -5   3       17.54       16.93      0.96 o
  -3  -5   3       13.31       12.23      0.47 o
  -2  -5   3       33.12       32.35      0.60 o
  -1  -5   3      189.51      193.95      2.03 o
   0  -5   3        4.78        4.29      0.16 o
   1  -5   3      486.22      501.50      4.80 o
   2  -5   3        5.96        4.76      0.16 o
   3  -5   3      265.90      284.24      3.00 o
   4  -5   3       37.85       35.83      0.60 o
   5  -5   3       10.47        9.70      0.42 o
   6  -5   3       39.00       38.38      0.80 o
   7  -5   3        4.36        4.65      0.44 o
   8  -5   3       11.19       10.18      0.85 o
   9  -5   3        3.39        3.15      0.87 o
  -6  -4   3        0.05       -0.56      0.56 o
  -5  -4   3        2.44        0.10      0.47 o
  -4  -4   3       12.20       10.57      0.41 o
  -3  -4   3       32.33       31.23      0.52 o
  -2  -4   3      121.76      129.25      1.45 o
  -1  -4   3      203.52      206.48      2.28 o
   0  -4   3       65.61       82.54      0.85 o
   1  -4   3       75.36       70.97      0.69 o
   2  -4   3      101.93      106.94      1.04 o
   3  -4   3       23.52       32.11      0.50 o
   4  -4   3      335.41      332.91      3.59 o
   5  -4   3       44.24       45.89      0.88 o
   6  -4   3      124.74      123.02      2.71 o
   7  -4   3       20.08       21.06      0.80 o
   8  -4   3        8.73        8.39      0.81 o
   9  -4   3        3.12        3.20      0.65 o
  -7  -3   3        0.11       -0.19      0.69 o
  -6  -3   3        2.53        2.12      0.77 o
  -5  -3   3        5.08        5.68      0.42 o
  -4  -3   3        1.83        1.27      0.19 o
  -3  -3   3       31.70       28.26      0.47 o
  -2  -3   3        5.64        2.56      0.15 o
  -1  -3   3       29.38       37.28      0.47 o
   0  -3   3        5.56       12.19      0.21 o
   2  -3   3      252.98      306.94      2.99 o
   3  -3   3     1363.81     1475.66     34.11 o
   4  -3   3      146.05      149.85      1.90 o
   5  -3   3      178.99      205.43      3.41 o
   6  -3   3       10.65       11.41      0.62 o
   7  -3   3        0.25        0.20      0.30 o
   8  -3   3        2.26        2.11      0.56 o
   9  -3   3        3.92        3.06      0.71 o
  -8  -2   3        0.08       -0.56      0.56 o
  -7  -2   3        0.01       -0.17      0.47 o
  -6  -2   3       10.44       11.63      0.58 o
  -5  -2   3        6.56        6.12      0.36 o
  -4  -2   3       10.77       12.68      0.35 o
  -3  -2   3       89.15       84.17      1.00 o
  -2  -2   3      113.90      102.53      1.13 o
  -1  -2   3      307.05      311.54      2.91 o
   1  -2   3       48.39       46.97      0.50 o
   2  -2   3      691.78      699.13      7.22 o
   3  -2   3        0.88        0.53      0.12 o
   4  -2   3        7.61       11.12      0.31 o
   5  -2   3        3.36        3.41      0.25 o
   6  -2   3       64.78       62.99      1.49 o
   7  -2   3       17.14       15.68      1.30 o
   8  -2   3        8.11        8.26      0.86 o
   9  -2   3        6.90        6.74      0.89 o
  -8  -1   3        0.33        0.38      0.57 o
  -7  -1   3        7.78        7.65      1.20 o
  -6  -1   3        0.26        0.46      0.27 o
  -5  -1   3        1.01        0.21      0.23 o
  -4  -1   3        0.35        0.05      0.12 o
  -3  -1   3      132.47      135.11      1.35 o
  -2  -1   3        1.51        0.82      0.08 o
  -1  -1   3      343.32      325.80      2.92 o
   0  -1   3       73.02       78.46      0.76 o
   1  -1   3      106.36       98.99      0.95 o
   2  -1   3      597.40      626.68      5.54 o
   3  -1   3        2.95        5.44      0.28 o
   4  -1   3      139.14      141.05      1.61 o
   5  -1   3       11.02       14.99      0.40 o
   6  -1   3        1.82        2.07      0.28 o
   7  -1   3       24.59       21.88      1.14 o
   8  -1   3        9.15       10.45      0.96 o
   9  -1   3        8.42        8.45      0.97 o
  -9   0   3        1.18       -0.33      0.56 o
  -8   0   3        0.01       -0.48      0.48 o
  -7   0   3        3.08        2.72      0.41 o
  -6   0   3       17.63       17.96      0.61 o
  -5   0   3       16.74       16.70      0.42 o
  -4   0   3       18.75       13.60      0.33 o
  -3   0   3       48.37       43.98      0.56 o
  -2   0   3      208.60      222.70      2.50 o
  -1   0   3       39.56       40.95      0.56 o
   1   0   3       80.89       76.53      0.86 o
   2   0   3      490.00      459.40      3.90 o
   3   0   3       48.44       49.43      0.64 o
   4   0   3       51.08       46.17      0.69 o
   5   0   3      159.52      162.26      1.92 o
   6   0   3        9.47        8.69      0.55 o
   7   0   3       44.59       45.11      2.43 o
   8   0   3       10.99        8.46      1.07 o
  -9   1   3        1.27        1.16      1.63 o
  -8   1   3        0.01       -0.31      0.47 o
  -7   1   3        6.77        8.47      1.60 o
  -6   1   3        5.66        6.32      0.33 o
  -5   1   3       15.45       15.57      0.37 o
  -4   1   3       11.77        9.64      0.27 o
  -3   1   3      871.62      897.10      7.43 o
  -2   1   3       60.26       68.07      0.71 o
   0   1   3      331.63      353.12      3.14 o
   1   1   3      173.03      159.70      1.50 o
   2   1   3      236.80      233.25      2.20 o
   3   1   3       29.38       24.35      0.46 o
   4   1   3       56.44       60.01      0.89 o
   5   1   3        8.81        7.82      0.34 o
   6   1   3        0.33        0.42      0.25 o
   7   1   3        0.78        0.50      0.38 o
   8   1   3        2.44        2.93      0.95 o
  -9   2   3        0.12       -0.48      0.49 o
  -8   2   3        7.56        7.54      0.85 o
  -7   2   3        2.59        2.92      0.37 o
  -6   2   3        4.62        5.00      0.34 o
  -5   2   3        0.63        1.34      0.18 o
  -4   2   3      408.71      433.24      4.56 o
  -3   2   3      201.15      211.54      2.13 o
  -2   2   3      936.43     1004.64     17.61 o
  -1   2   3      402.96      374.41      3.60 o
   0   2   3       32.05       31.12      0.43 o
   1   2   3       48.67       42.62      0.58 o
   2   2   3      105.64      119.14      1.31 o
   3   2   3        0.86        1.32      0.14 o
   4   2   3       34.71       35.32      0.61 o
   5   2   3        7.49        8.54      0.58 o
   6   2   3        0.10        0.02      0.27 o
   7   2   3        0.78        0.70      0.58 o
 -10   3   3        0.26        0.08      0.84 o
  -9   3   3        0.49        0.18      0.53 o
  -8   3   3        0.40        0.18      0.49 o
  -7   3   3       16.44       16.27      0.55 o
  -6   3   3        2.80        2.21      0.29 o
  -5   3   3      195.21      199.70      3.39 o
  -4   3   3        8.45        7.68      0.30 o
  -3   3   3       96.95       91.14      1.08 o
  -2   3   3       82.65       93.04      0.99 o
  -1   3   3      444.30      516.91      5.30 o
   0   3   3      236.04      260.35      2.75 o
   1   3   3     1034.36     1091.15     13.86 o
   2   3   3      203.49      215.89      2.24 o
   3   3   3      265.70      258.40      2.54 o
   4   3   3       72.72       75.03      1.03 o
   5   3   3        7.93        7.29      0.39 o
   6   3   3        6.11        6.57      0.60 o
   7   3   3        0.17       -0.03      0.66 o
 -10   4   3        0.70        0.10      0.76 o
  -9   4   3        1.64        1.21      1.26 o
  -8   4   3        8.21        8.68      0.85 o
  -7   4   3        2.61        2.56      0.39 o
  -6   4   3       10.24       10.11      0.43 o
  -5   4   3        2.09        2.93      0.23 o
  -4   4   3       32.82       34.39      0.54 o
  -3   4   3        4.66        9.47      0.27 o
  -2   4   3      407.48      425.78      4.40 o
  -1   4   3       63.38       74.68      0.88 o
   0   4   3      242.90      245.01      2.63 o
   1   4   3      108.72      110.22      1.43 o
   2   4   3        0.33        0.57      0.15 o
   3   4   3       26.26       26.46      0.57 o
   4   4   3       32.22       32.90      1.37 o
   5   4   3        0.04       -0.22      0.29 o
   6   4   3       14.03       15.40      0.86 o
  -9   5   3        0.02       -0.34      0.56 o
  -8   5   3        9.81       10.49      1.28 o
  -7   5   3        4.74        5.04      0.47 o
  -6   5   3        4.26        4.11      0.32 o
  -5   5   3       25.06       23.35      0.51 o
  -4   5   3        5.50        5.00      0.24 o
  -3   5   3       11.57       10.28      0.25 o
  -2   5   3       85.02       80.07      0.94 o
  -1   5   3        2.37        2.03      0.12 o
   0   5   3      118.71      115.85      1.35 o
   1   5   3        8.86        8.83      0.40 o
   2   5   3       20.47       21.25      0.54 o
   3   5   3        0.04       -0.10      0.24 o
   4   5   3        0.96        1.12      0.39 o
   5   5   3        3.53        2.23      0.57 o
  -9   6   3        1.75        1.13      0.77 o
  -8   6   3        3.12        2.73      0.52 o
  -7   6   3        6.20        4.93      0.44 o
  -6   6   3        2.55        2.25      0.31 o
  -5   6   3       28.12       21.22      0.79 o
  -4   6   3       20.54       16.82      0.35 o
  -3   6   3       44.32       38.20      0.53 o
  -2   6   3       43.16       35.45      0.60 o
  -1   6   3        7.25        7.06      0.32 o
   0   6   3        1.09        0.96      0.14 o
   1   6   3       23.70       23.82      0.59 o
   2   6   3       10.70       10.28      0.52 o
   3   6   3       50.45       55.72      1.15 o
   4   6   3        5.26        4.86      0.64 o
  -9   7   3        6.19        4.49      1.00 o
  -8   7   3        8.78        9.11      0.73 o
  -7   7   3        4.90        6.05      0.46 o
  -6   7   3        1.16        0.09      0.24 o
  -5   7   3       13.41       12.50      0.46 o
  -4   7   3        2.12        0.82      0.20 o
  -3   7   3       30.56       29.52      0.60 o
  -2   7   3       40.79       33.08      0.70 o
  -1   7   3        0.58        0.39      0.18 o
   0   7   3       90.36       88.20      1.73 o
   1   7   3       18.95       19.21      0.88 o
   2   7   3       39.00       40.61      0.90 o
  -8   8   3        7.26        7.78      0.71 o
  -7   8   3       11.57       10.36      0.55 o
  -6   8   3        7.47        8.91      0.62 o
  -5   8   3        8.19        5.94      0.45 o
  -4   8   3       36.51       40.21      0.86 o
  -3   8   3        2.06        2.83      0.33 o
  -2   8   3        2.66        3.80      0.37 o
  -1   8   3       11.76       13.37      0.48 o
   0   8   3        5.08        3.94      0.34 o
   1   8   3        1.61        1.96      0.36 o
  -7   9   3       38.73       43.90      1.31 o
  -6   9   3        0.74        1.00      0.35 o
  -5   9   3       64.07       66.46      1.59 o
  -4   9   3        0.01        0.40      0.23 o
  -3   9   3        8.43        8.31      0.48 o
  -2   9   3        0.12       -0.18      0.21 o
  -1   9   3        4.99        4.95      0.38 o
   2 -10   4        0.05       -0.03      0.19 o
   3 -10   4        8.09        7.04      0.53 o
   4 -10   4        6.12        5.75      0.34 o
   5 -10   4       11.40       10.79      0.51 o
   6 -10   4       13.05       12.36      1.02 o
   0  -9   4        2.79        3.06      0.37 o
   1  -9   4        5.80        5.49      0.56 o
   2  -9   4        0.21       -0.17      0.17 o
   3  -9   4        8.44        7.21      0.34 o
   4  -9   4        2.34        2.45      0.26 o
   5  -9   4        0.00       -0.11      0.22 o
   6  -9   4        7.39        6.72      0.49 o
   7  -9   4        6.73        6.25      0.43 o
   8  -9   4        8.87        8.52      0.66 o
  -2  -8   4        9.98        9.46      0.51 o
  -1  -8   4        2.34        2.96      0.38 o
   0  -8   4       57.26       50.96      1.30 o
   1  -8   4       22.93       25.33      0.68 o
   2  -8   4       31.10       24.20      0.80 o
   3  -8   4       52.25       51.46      0.97 o
   4  -8   4        0.76        0.71      0.51 o
   5  -8   4       26.89       24.50      0.60 o
   6  -8   4        5.63        6.39      0.64 o
   7  -8   4        3.03        3.06      0.37 o
   8  -8   4        0.03       -0.35      0.35 o
  -3  -7   4       18.35       20.61      0.79 o
  -2  -7   4        8.80        7.81      0.49 o
  -1  -7   4       37.44       35.46      1.06 o
   0  -7   4        0.02        0.20      0.21 o
   1  -7   4        0.14        0.10      0.17 o
   2  -7   4        8.63        8.42      0.32 o
   3  -7   4       93.45       87.73      1.51 o
   4  -7   4        0.15        0.13      0.14 o
   5  -7   4       95.63       86.39      1.51 o
   6  -7   4        9.16        8.75      0.46 o
   7  -7   4       21.53       19.68      0.71 o
   8  -7   4        4.47        4.07      0.53 o
   9  -7   4        4.66        2.88      0.84 o
  -5  -6   4        1.99        1.22      0.74 o
  -4  -6   4        6.24        6.65      0.64 o
  -3  -6   4        0.15       -0.22      0.22 o
  -2  -6   4        7.97        7.43      0.43 o
  -1  -6   4       24.85       26.05      0.55 o
   0  -6   4       12.89       12.04      0.28 o
   1  -6   4       39.40       36.44      0.44 o
   2  -6   4      128.00      115.03      1.22 o
   3  -6   4        4.91        9.37      0.36 o
   4  -6   4       52.87       46.14      0.72 o
   5  -6   4       88.82       93.02      1.30 o
   6  -6   4        2.60        2.91      0.28 o
   7  -6   4       47.43       48.72      1.43 o
   8  -6   4       18.55       19.71      0.99 o
   9  -6   4        3.32        4.20      0.97 o
  -5  -5   4        0.03       -0.39      0.39 o
  -4  -5   4        0.38       -0.21      0.35 o
  -3  -5   4        1.84        1.13      0.29 o
  -2  -5   4       18.08       20.17      0.48 o
  -1  -5   4       35.17       35.89      0.58 o
   0  -5   4      128.16      141.11      1.50 o
   1  -5   4       39.37       38.61      0.50 o
   2  -5   4      347.09      358.64      3.49 o
   3  -5   4       26.03       28.04      0.48 o
   4  -5   4      298.78      292.95      3.46 o
   5  -5   4      167.19      172.78      2.21 o
   6  -5   4       58.92       55.34      0.97 o
   7  -5   4       82.99       83.86      1.55 o
   8  -5   4        0.20        0.16      0.44 o
   9  -5   4       10.80        8.16      1.22 o
  -6  -4   4        1.46        0.93      0.69 o
  -5  -4   4        6.84        6.10      0.63 o
  -4  -4   4        0.79        0.17      0.20 o
  -3  -4   4        4.68        5.99      0.33 o
  -2  -4   4        2.77        2.53      0.18 o
  -1  -4   4       26.63       37.86      0.71 o
   0  -4   4      109.57      137.73      1.56 o
   1  -4   4      202.55      256.79      2.72 o
   2  -4   4      349.45      421.26      4.77 o
   3  -4   4      137.66      150.25      1.69 o
   4  -4   4      201.81      217.77      2.40 o
   5  -4   4       37.73       40.19      0.68 o
   6  -4   4        8.83        8.31      0.43 o
   7  -4   4       11.25       11.70      0.98 o
   8  -4   4        5.32        4.16      1.11 o
   9  -4   4        2.10        2.18      1.22 o
  -7  -3   4        0.27       -0.58      0.58 o
  -6  -3   4        7.27        9.48      1.21 o
  -5  -3   4       30.39       32.34      1.18 o
  -4  -3   4        0.19       -0.01      0.16 o
  -3  -3   4       99.45      100.79      1.43 o
  -2  -3   4       24.58       24.05      0.45 o
  -1  -3   4       54.24       66.75      0.79 o
   0  -3   4       13.31       15.92      0.27 o
   1  -3   4       64.93      106.35      1.12 o
   2  -3   4       50.70       66.57      0.72 o
   3  -3   4      217.90      253.90      2.74 o
   4  -3   4       62.26       76.71      0.92 o
   5  -3   4      288.48      312.96      4.70 o
   6  -3   4       30.42       29.89      0.82 o
   7  -3   4      109.56      111.94      4.45 o
   8  -3   4        7.27        7.50      0.83 o
   9  -3   4       11.16       11.67      1.06 o
  -8  -2   4        4.65        3.59      1.05 o
  -7  -2   4        0.56       -0.08      0.46 o
  -6  -2   4       19.96       21.49      0.89 o
  -5  -2   4        4.27        4.58      0.32 o
  -4  -2   4        0.10       -0.12      0.12 o
  -3  -2   4       34.08       31.79      0.52 o
  -2  -2   4      211.19      205.02      2.10 o
  -1  -2   4        7.62        5.02      0.17 o
   0  -2   4      413.63      464.73      4.44 o
   1  -2   4      415.29      417.07      4.01 o
   2  -2   4        5.39        1.87      0.12 o
   3  -2   4      261.48      254.35      3.09 o
   4  -2   4       89.70       82.56      1.00 o
   5  -2   4       31.66       35.60      1.08 o
   6  -2   4        4.35        4.31      0.42 o
   7  -2   4        1.54        0.87      0.45 o
   8  -2   4        5.68        5.03      0.72 o
   9  -2   4        0.86        0.72      0.68 o
  -8  -1   4        4.62        3.55      0.74 o
  -7  -1   4        0.29        0.74      0.47 o
  -6  -1   4        0.43        0.04      0.31 o
  -5  -1   4       32.65       34.20      0.72 o
  -4  -1   4       37.52       37.52      0.52 o
  -3  -1   4      160.69      162.39      1.59 o
  -2  -1   4       31.71       37.86      0.48 o
  -1  -1   4        1.43        1.51      0.15 o
   0  -1   4       96.12       85.26      0.85 o
   1  -1   4      596.81      608.49      5.79 o
   2  -1   4       65.38       64.96      0.70 o
   3  -1   4      402.09      395.00      4.15 o
   4  -1   4       28.86       29.24      0.52 o
   5  -1   4       76.14       74.54      1.29 o
   6  -1   4       57.30       56.51      1.26 o
   7  -1   4       11.68       11.09      1.34 o
   8  -1   4        5.51        5.45      0.80 o
   9  -1   4        5.27        4.67      1.11 o
  -9   0   4        4.16        2.93      0.75 o
  -8   0   4        8.56        8.40      0.93 o
  -7   0   4       26.01       25.94      0.95 o
  -6   0   4       78.63       78.18      1.72 o
  -5   0   4       39.50       46.60      0.75 o
  -4   0   4      187.81      177.95      1.74 o
  -3   0   4        0.76        3.90      0.15 o
  -2   0   4      181.82      186.94      2.35 o
  -1   0   4      342.03      326.16      3.63 o
   0   0   4       56.73       67.63      0.76 o
   1   0   4      363.88      368.91      3.32 o
   2   0   4       25.66       28.56      0.39 o
   3   0   4        1.49        1.70      0.13 o
   4   0   4       23.91       22.78      0.47 o
   5   0   4       16.49       15.43      0.46 o
   6   0   4       11.22       11.40      0.89 o
   7   0   4        1.12        1.01      0.38 o
   8   0   4        2.91        3.15      0.56 o
  -9   1   4        2.75        2.40      0.70 o
  -8   1   4        2.68        2.49      0.71 o
  -7   1   4       11.21       11.93      1.06 o
  -6   1   4       30.37       29.23      0.75 o
  -5   1   4        1.86        1.40      0.20 o
  -4   1   4       69.62       69.65      1.06 o
  -3   1   4       10.86       10.57      0.25 o
  -2   1   4       85.93       75.27      0.83 o
  -1   1   4        4.72        4.30      0.14 o
   0   1   4        8.79        9.26      0.20 o
   1   1   4       66.40       61.76      0.68 o
   2   1   4       23.00       17.79      0.44 o
   3   1   4       69.31       64.63      0.83 o
   4   1   4        5.35        4.34      0.25 o
   5   1   4        9.39        9.82      0.44 o
   6   1   4        1.48        1.93      0.29 o
   7   1   4        0.63        0.15      0.31 o
   8   1   4        1.22        1.30      0.63 o
  -9   2   4        0.24        0.87      0.93 o
  -8   2   4        0.03        0.21      0.56 o
  -7   2   4        4.04        3.71      0.41 o
  -6   2   4       20.54       21.30      0.66 o
  -5   2   4        1.52        0.48      0.16 o
  -4   2   4       54.03       52.29      0.75 o
  -3   2   4        0.75        1.45      0.11 o
  -2   2   4       66.68       79.14      0.97 o
  -1   2   4       46.29       60.29      0.76 o
   0   2   4      595.46      642.23      6.66 o
   1   2   4       34.65       35.58      0.62 o
   2   2   4      281.97      285.78      3.42 o
   3   2   4       10.99        9.67      0.35 o
   4   2   4       18.13       16.59      0.42 o
   5   2   4        2.78        3.57      0.30 o
   6   2   4        0.03        0.14      0.25 o
   7   2   4        0.14        0.08      0.51 o
  -9   3   4        3.07        2.83      0.71 o
  -8   3   4       16.05       14.77      1.08 o
  -7   3   4       64.29       61.86      1.49 o
  -6   3   4        1.53        1.80      0.32 o
  -5   3   4      132.84      122.26      2.18 o
  -4   3   4       48.85       42.83      0.63 o
  -3   3   4        4.85       12.13      0.28 o
  -2   3   4      178.40      176.38      1.93 o
  -1   3   4      220.35      248.67      2.65 o
   0   3   4      218.23      218.21      2.37 o
   1   3   4       33.54       28.45      0.65 o
   2   3   4       68.77       66.53      0.93 o
   3   3   4       36.36       39.75      0.74 o
   4   3   4       17.21       16.25      0.47 o
   5   3   4       41.66       43.63      0.94 o
   6   3   4        5.11        4.72      0.55 o
  -9   4   4        3.32        2.63      1.01 o
  -8   4   4       11.80       10.75      0.93 o
  -7   4   4       43.68       45.40      1.21 o
  -6   4   4        1.52        1.47      0.23 o
  -5   4   4      219.86      222.04      3.07 o
  -4   4   4      119.35      124.65      1.47 o
  -3   4   4      241.34      212.46      2.32 o
  -2   4   4      280.13      272.62      3.16 o
  -1   4   4       19.72       18.70      0.38 o
   0   4   4       15.83       12.58      0.32 o
   1   4   4        8.23        5.70      0.24 o
   2   4   4       30.61       32.48      0.57 o
   3   4   4        2.17        2.16      0.25 o
   4   4   4       14.35       15.34      0.75 o
   5   4   4        0.15       -0.06      0.36 o
  -9   5   4        0.56        0.21      0.64 o
  -8   5   4        9.07        9.68      0.80 o
  -7   5   4        2.45        2.49      0.38 o
  -6   5   4        1.25        0.83      0.24 o
  -5   5   4       24.88       25.63      0.56 o
  -4   5   4        9.21        8.32      0.27 o
  -3   5   4       15.85       17.42      0.35 o
  -2   5   4       64.36       59.17      0.77 o
  -1   5   4        6.82        6.03      0.22 o
   0   5   4       21.88       22.13      0.42 o
   1   5   4       24.53       25.31      0.56 o
   2   5   4        5.74        5.45      0.42 o
   3   5   4        7.45        8.26      0.45 o
   4   5   4       15.93       16.07      0.80 o
   5   5   4        0.62        0.53      0.51 o
  -9   6   4        4.06        2.72      0.89 o
  -8   6   4        6.45        7.63      0.72 o
  -7   6   4       10.94       10.45      1.16 o
  -6   6   4        3.54        3.01      0.34 o
  -5   6   4        1.90        0.55      0.21 o
  -4   6   4        0.00       -0.12      0.12 o
  -3   6   4        3.58        7.15      0.38 o
  -2   6   4        0.34        0.41      0.12 o
  -1   6   4        0.04        0.03      0.12 o
   0   6   4        0.21        0.39      0.17 o
   1   6   4       14.13       13.00      0.46 o
   2   6   4        0.67        0.65      0.24 o
   3   6   4        4.32        4.39      0.50 o
  -9   7   4        7.66        7.34      1.16 o
  -8   7   4       13.37       12.82      0.87 o
  -7   7   4        0.12       -0.01      0.28 o
  -6   7   4       54.18       53.55      1.17 o
  -5   7   4        8.44       10.43      0.46 o
  -4   7   4       55.70       51.16      1.31 o
  -3   7   4        2.69        3.60      0.41 o
  -2   7   4       12.12       10.80      0.41 o
  -1   7   4        0.51        0.48      0.19 o
   0   7   4        0.64        0.60      0.18 o
   1   7   4        0.01        0.24      0.21 o
   2   7   4        2.87        2.90      0.33 o
  -8   8   4       14.29       16.72      0.95 o
  -7   8   4       13.28       14.94      0.67 o
  -6   8   4       58.97       66.20      1.57 o
  -5   8   4        0.38        1.08      0.47 o
  -4   8   4       22.42       23.77      0.66 o
  -3   8   4        5.68        4.14      0.30 o
  -2   8   4        0.66        0.83      0.21 o
  -1   8   4        2.99        2.79      0.30 o
   0   8   4        2.31        2.72      0.33 o
   1   8   4        0.09        0.14      0.32 o
  -7   9   4       17.34       17.99      0.88 o
  -6   9   4       10.63        7.70      0.99 o
  -5   9   4        1.60        1.55      0.34 o
  -4   9   4       28.85       27.28      0.77 o
  -3   9   4       50.35       53.46      1.54 o
  -2   9   4       15.61       18.41      1.44 o
   2 -10   5        0.34        0.40      0.37 o
   3 -10   5       12.06       12.13      0.49 o
   4 -10   5        4.72        4.27      0.34 o
   5 -10   5        0.01       -0.26      0.26 o
   6 -10   5        2.14        0.47      0.52 o
   0  -9   5        2.26        1.68      0.33 o
   1  -9   5       12.81       13.53      0.56 o
   2  -9   5        0.13        0.44      0.22 o
   3  -9   5       15.83       16.22      0.54 o
   4  -9   5       10.60       12.83      0.98 o
   5  -9   5        2.19        2.18      0.46 o
   6  -9   5       18.61       21.26      0.75 o
   7  -9   5        0.41        0.19      0.28 o
  -2  -8   5        3.37        3.16      0.31 o
  -1  -8   5       19.21       14.77      0.83 o
   0  -8   5        0.49        0.46      0.27 o
   1  -8   5       11.83        8.38      0.43 o
   2  -8   5       48.99       43.71      0.99 o
   3  -8   5        6.02        6.41      0.36 o
   4  -8   5       95.99       91.16      1.84 o
   5  -8   5        9.56       11.87      0.49 o
   6  -8   5       41.71       40.26      0.95 o
   7  -8   5       14.46       14.43      0.63 o
   8  -8   5        6.03        5.17      0.68 o
  -3  -7   5        7.94        6.47      0.91 o
  -2  -7   5        0.15        0.45      0.27 o
  -1  -7   5        0.08       -0.21      0.21 o
   0  -7   5       35.64       32.50      0.71 o
   1  -7   5       23.76       20.00      0.51 o
   2  -7   5       46.21       34.69      0.70 o
   3  -7   5        9.84        7.50      0.27 o
   4  -7   5        6.81        4.32      0.32 o
   5  -7   5       15.30       14.97      0.52 o
   6  -7   5        0.01       -0.25      0.25 o
   7  -7   5       43.56       44.57      1.36 o
   8  -7   5        0.12       -0.13      0.38 o
   9  -7   5       19.04       19.54      1.61 o
  -4  -6   5        2.31        1.50      0.57 o
  -3  -6   5       65.41       71.03      1.84 o
  -2  -6   5       14.64       16.86      0.61 o
  -1  -6   5      146.41      138.78      2.26 o
   0  -6   5      209.06      208.80      2.35 o
   1  -6   5       45.10       34.84      0.53 o
   2  -6   5      249.12      242.93      2.63 o
   3  -6   5       13.51       14.90      0.36 o
   4  -6   5       26.29       25.69      0.57 o
   5  -6   5       37.56       34.30      0.73 o
   6  -6   5        3.05        3.17      0.34 o
   7  -6   5        3.32        2.72      0.44 o
   8  -6   5        0.65        0.92      0.61 o
   9  -6   5        0.33        1.40      0.71 o
  -5  -5   5        1.79        1.93      0.76 o
  -4  -5   5        9.66        9.24      0.75 o
  -3  -5   5       13.55       15.09      0.61 o
  -2  -5   5        3.68        3.39      0.26 o
  -1  -5   5      119.57      116.09      1.56 o
   0  -5   5       13.70        9.66      0.35 o
   1  -5   5       30.85       28.79      0.46 o
   2  -5   5       88.43       75.34      1.02 o
   3  -5   5      109.81      110.45      1.31 o
   4  -5   5       17.31       13.15      0.47 o
   5  -5   5      157.49      155.05      2.04 o
   6  -5   5       13.62       13.89      0.53 o
   7  -5   5       18.53       18.73      0.76 o
   8  -5   5       23.58       22.69      1.67 o
   9  -5   5        0.53        0.71      0.69 o
  -6  -4   5        2.35        1.64      0.79 o
  -5  -4   5        0.24       -0.31      0.37 o
  -4  -4   5       11.32       11.71      0.47 o
  -3  -4   5        3.45        3.86      0.31 o
  -2  -4   5       57.83       59.76      0.87 o
  -1  -4   5       10.14       11.52      0.30 o
   0  -4   5       10.42       11.17      0.28 o
   1  -4   5       26.99       36.06      0.53 o
   2  -4   5       20.52       15.37      0.29 o
   3  -4   5       12.68       19.36      0.37 o
   4  -4   5        0.01        0.49      0.13 o
   5  -4   5        3.14        1.72      0.22 o
   6  -4   5       44.46       46.11      1.02 o
   7  -4   5        9.25        9.32      0.54 o
   8  -4   5       36.18       37.37      1.28 o
   9  -4   5        1.01        1.29      0.47 o
  -7  -3   5        3.57        3.91      1.01 o
  -6  -3   5       10.31       12.25      1.37 o
  -5  -3   5       18.13       16.57      0.76 o
  -4  -3   5       82.66       86.23      1.29 o
  -3  -3   5        1.00        1.93      0.18 o
  -2  -3   5      179.33      185.64      1.97 o
  -1  -3   5      177.07      185.06      1.92 o
   0  -3   5      219.23      248.20      2.68 o
   1  -3   5      392.18      391.73      4.11 o
   2  -3   5       92.23      116.12      1.26 o
   3  -3   5      153.67      162.09      1.84 o
   4  -3   5        3.16        4.43      0.20 o
   5  -3   5       13.54       14.48      0.45 o
   6  -3   5       21.49       24.03      0.71 o
   7  -3   5        6.99        7.22      0.61 o
   8  -3   5        5.65        4.26      0.60 o
   9  -3   5        7.06        6.73      0.71 o
  -8  -2   5        2.53        1.30      0.90 o
  -7  -2   5        1.63        1.76      0.79 o
  -6  -2   5        4.12        3.78      0.49 o
  -5  -2   5       47.80       45.30      1.39 o
  -4  -2   5      197.07      196.89      2.28 o
  -3  -2   5       48.91       55.18      0.77 o
  -2  -2   5      625.47      633.12      6.08 o
  -1  -2   5       47.85       39.76      0.57 o
   0  -2   5      233.20      286.99      2.83 o
   1  -2   5      352.11      373.30      3.63 o
   2  -2   5       13.68        9.18      0.23 o
   3  -2   5      134.14      143.93      1.66 o
   4  -2   5       46.39       50.18      0.82 o
   5  -2   5        2.66        3.10      0.24 o
   6  -2   5        5.55        6.09      0.56 o
   7  -2   5        1.49        1.48      0.39 o
   8  -2   5        0.75        0.29      0.39 o
   9  -2   5        0.91        1.33      0.68 o
  -8  -1   5       31.31       34.75      2.46 o
  -7  -1   5       21.93       21.74      1.12 o
  -6  -1   5      127.33      132.16      2.62 o
  -5  -1   5      112.78      114.69      1.49 o
  -4  -1   5       99.13      102.78      1.19 o
  -3  -1   5       42.48       44.10      0.58 o
  -2  -1   5       45.40       47.69      0.62 o
  -1  -1   5      351.38      364.37      3.31 o
   0  -1   5      346.31      401.20      3.61 o
   1  -1   5      716.98      765.93      6.77 o
   2  -1   5       15.91       25.20      0.35 o
   3  -1   5       76.42       77.18      1.07 o
   4  -1   5       44.74       39.81      0.73 o
   5  -1   5        5.35        4.64      0.28 o
   6  -1   5       11.69       12.63      0.55 o
   7  -1   5       10.99       11.99      0.78 o
   8  -1   5        0.08        0.12      0.42 o
  -9   0   5        0.01       -0.74      0.74 o
  -8   0   5        3.70        3.84      0.72 o
  -7   0   5        4.90        4.75      0.51 o
  -6   0   5        5.87        6.33      0.52 o
  -5   0   5      160.41      165.63      1.82 o
  -4   0   5       57.71       63.72      0.95 o
  -3   0   5     1030.89     1103.32     14.69 o
  -2   0   5      932.99      992.00     10.24 o
  -1   0   5     1362.38     1565.43     41.51 o
   0   0   5     1352.22     1460.43     47.20 o
   1   0   5       35.14       48.34      0.57 o
   2   0   5      277.80      274.17      2.71 o
   3   0   5      155.80      156.55      2.30 o
   4   0   5        0.41        0.33      0.16 o
   5   0   5       35.98       34.72      0.98 o
   6   0   5        5.62        5.65      0.42 o
   7   0   5        0.02       -0.30      0.34 o
   8   0   5        1.01        1.48      0.49 o
  -9   1   5        0.63        0.65      0.64 o
  -8   1   5        0.25        0.55      0.51 o
  -7   1   5        8.04        7.11      0.55 o
  -6   1   5        0.16       -0.19      0.25 o
  -5   1   5      173.32      178.09      2.29 o
  -4   1   5       18.66       18.32      0.45 o
  -3   1   5      857.68      857.78      8.09 o
  -2   1   5      286.37      322.86      3.10 o
  -1   1   5      865.89      851.34      7.51 o
   0   1   5      953.62     1001.66     11.45 o
   1   1   5       23.35       21.49      0.46 o
   2   1   5      509.94      531.80      6.05 o
   3   1   5       39.94       37.49      0.72 o
   4   1   5       41.88       43.83      0.91 o
   5   1   5       17.30       15.83      0.57 o
   6   1   5        0.64        1.07      0.27 o
   7   1   5        0.74        0.93      0.44 o
  -9   2   5        2.86        3.11      0.76 o
  -8   2   5        1.26        1.18      0.55 o
  -7   2   5        1.51        0.85      0.33 o
  -6   2   5        7.51        7.99      0.54 o
  -5   2   5        0.53        0.66      0.16 o
  -4   2   5        6.41        4.58      0.21 o
  -3   2   5        5.67        3.24      0.18 o
  -2   2   5       62.90       66.80      0.94 o
  -1   2   5       38.24       32.57      0.54 o
   0   2   5      204.10      190.92      2.31 o
   1   2   5       21.96       22.74      0.46 o
   2   2   5       26.51       27.60      0.90 o
   3   2   5        0.21        0.18      0.17 o
   4   2   5        3.18        2.21      0.23 o
   5   2   5        5.57        6.93      0.41 o
   6   2   5        6.05        5.44      0.66 o
   7   2   5        1.48        1.29      0.54 o
  -9   3   5        0.00       -0.08      0.52 o
  -8   3   5        2.09        1.87      0.59 o
  -7   3   5        9.55        9.43      0.64 o
  -6   3   5       33.73       33.80      0.83 o
  -5   3   5        3.65        4.16      0.32 o
  -4   3   5       57.43       56.38      0.90 o
  -3   3   5      153.40      150.63      1.72 o
  -2   3   5       16.67       22.00      0.39 o
  -1   3   5       98.35       86.72      1.06 o
   0   3   5        8.66        6.54      0.25 o
   1   3   5        2.59        5.51      0.24 o
   2   3   5       59.45       54.79      1.03 o
   3   3   5       29.75       32.95      0.99 o
   4   3   5       32.91       31.00      0.75 o
   5   3   5        3.72        5.18      0.66 o
   6   3   5        7.11        5.05      0.70 o
  -9   4   5        2.15        2.83      0.95 o
  -8   4   5        1.69        2.54      0.79 o
  -7   4   5        2.44        2.11      0.40 o
  -6   4   5       58.99       59.66      1.17 o
  -5   4   5        0.00        0.14      0.15 o
  -4   4   5      289.59      276.75      3.02 o
  -3   4   5      114.81      119.54      1.42 o
  -2   4   5       96.48       84.81      1.06 o
  -1   4   5      310.17      296.77      3.19 o
   0   4   5       13.82       16.49      0.43 o
   1   4   5      145.34      144.61      1.73 o
   2   4   5       34.83       34.24      0.71 o
   3   4   5        8.52        8.16      0.59 o
   4   4   5        1.67        1.29      0.52 o
   5   4   5        0.22        0.52      0.45 o
  -9   5   5        4.66        5.33      1.11 o
  -8   5   5       41.48       39.98      2.22 o
  -7   5   5       30.87       30.78      1.19 o
  -6   5   5       36.99       33.27      0.81 o
  -5   5   5       33.92       32.55      0.65 o
  -4   5   5       11.85       16.77      0.39 o
  -3   5   5        6.87        6.96      0.36 o
  -2   5   5       67.29       66.09      0.87 o
  -1   5   5       97.73       96.29      1.35 o
   0   5   5        2.88        2.88      0.25 o
   1   5   5       52.57       53.07      1.21 o
   2   5   5        9.30        9.78      0.58 o
   3   5   5        3.22        2.51      0.41 o
   4   5   5        1.82        2.30      0.46 o
  -9   6   5        8.92        8.00      1.26 o
  -8   6   5        0.26        0.89      0.43 o
  -7   6   5        1.54        1.04      0.40 o
  -6   6   5        0.08        0.05      0.23 o
  -5   6   5       23.72       20.81      0.56 o
  -4   6   5        7.12        5.62      0.30 o
  -3   6   5       41.37       32.35      0.59 o
  -2   6   5       16.29       15.22      0.38 o
  -1   6   5        0.11        0.17      0.16 o
   0   6   5        5.02        4.42      0.29 o
   1   6   5        6.90        7.55      0.46 o
   2   6   5        0.04       -0.22      0.23 o
   3   6   5        0.19        0.78      0.38 o
  -8   7   5        0.95        1.23      0.47 o
  -7   7   5        3.60        2.91      0.48 o
  -6   7   5        2.32        2.57      0.34 o
  -5   7   5        9.60        9.77      0.43 o
  -4   7   5        0.72        0.38      0.18 o
  -3   7   5        5.55        5.54      0.46 o
  -2   7   5       24.68       21.77      0.62 o
  -1   7   5        1.02        0.74      0.19 o
   0   7   5       24.18       23.24      0.60 o
   1   7   5        0.01       -0.15      0.21 o
   2   7   5        3.43        3.94      0.64 o
  -8   8   5       19.18       20.48      1.04 o
  -7   8   5        4.73        4.30      0.55 o
  -6   8   5        7.87        7.40      0.82 o
  -5   8   5       25.16       25.86      0.71 o
  -4   8   5        3.75        3.70      0.34 o
  -3   8   5       32.02       34.13      0.84 o
  -2   8   5       14.72       16.05      0.58 o
  -1   8   5       12.83       14.69      1.47 o
   0   8   5        4.59        4.75      0.45 o
  -6   9   5        8.46        9.22      0.63 o
  -5   9   5       48.22       51.54      2.48 o
  -4   9   5        0.91        1.37      0.30 o
  -3   9   5       25.20       25.02      1.24 o
   3 -10   6       27.70       30.23      0.87 o
   4 -10   6       44.06       49.25      1.21 o
   5 -10   6       43.60       46.87      1.24 o
   0  -9   6        4.75        6.86      0.49 o
   1  -9   6        9.26       11.48      0.56 o
   2  -9   6       27.22       27.17      0.79 o
   3  -9   6        0.50        0.11      0.23 o
   4  -9   6       33.44       30.35      0.87 o
   5  -9   6       31.41       33.01      1.15 o
   6  -9   6        2.97        2.65      0.32 o
   7  -9   6       35.63       39.33      1.22 o
  -2  -8   6        1.65        1.52      0.31 o
  -1  -8   6       22.11       23.09      0.67 o
   0  -8   6        0.21        0.21      0.27 o
   1  -8   6      104.64       92.08      1.89 o
   2  -8   6        3.84        4.35      0.34 o
   3  -8   6      105.91       87.62      1.78 o
   4  -8   6        0.53        0.97      0.23 o
   5  -8   6       16.58       12.83      0.50 o
   6  -8   6        4.97        3.54      0.37 o
   7  -8   6        0.74        0.60      0.56 o
   8  -8   6       13.14       12.89      1.14 o
  -3  -7   6        0.18        0.23      0.39 o
  -2  -7   6       69.50       70.28      1.43 o
  -1  -7   6       16.07       16.66      0.89 o
   0  -7   6       68.93       64.35      1.44 o
   1  -7   6       26.30       27.19      1.02 o
   2  -7   6        0.83        0.84      0.17 o
   3  -7   6        1.96        2.79      0.22 o
   4  -7   6       41.77       35.72      1.10 o
   5  -7   6        1.72        1.50      0.27 o
   6  -7   6       44.07       40.86      1.24 o
   7  -7   6        0.04       -0.18      0.31 o
   8  -7   6        8.19        7.56      0.69 o
  -4  -6   6        0.40        0.52      0.41 o
  -3  -6   6        0.44        0.46      0.31 o
  -2  -6   6       39.25       41.60      0.99 o
  -1  -6   6       51.44       50.12      1.05 o
   0  -6   6       47.51       48.15      0.85 o
   1  -6   6      273.85      246.63      2.72 o
   2  -6   6       10.71        8.61      0.29 o
   3  -6   6      287.86      249.35      2.99 o
   4  -6   6      115.28      109.71      1.36 o
   5  -6   6       58.78       56.21      1.04 o
   6  -6   6       58.16       57.12      1.49 o
   7  -6   6        0.04       -0.32      0.32 o
   8  -6   6        4.77        3.01      0.82 o
   9  -6   6        3.04        4.04      0.95 o
  -5  -5   6        0.74        0.93      0.72 o
  -4  -5   6       10.38        9.67      0.72 o
  -3  -5   6       46.73       47.74      1.95 o
  -2  -5   6       92.31       91.74      1.49 o
  -1  -5   6       11.23       11.24      0.36 o
   0  -5   6      263.73      270.79      2.98 o
   1  -5   6      218.89      210.83      2.56 o
   2  -5   6      133.79      150.38      1.62 o
   3  -5   6      494.26      483.61      5.10 o
   4  -5   6        3.58        2.13      0.19 o
   5  -5   6       91.15       95.05      1.25 o
   6  -5   6       57.65       57.67      1.62 o
   7  -5   6        2.50        2.17      0.38 o
   8  -5   6       17.46       17.04      1.48 o
   9  -5   6        7.44        6.95      1.17 o
  -5  -4   6       10.95       11.48      1.26 o
  -4  -4   6       87.14       88.63      1.84 o
  -3  -4   6       16.07       15.52      0.62 o
  -2  -4   6        9.32        9.03      0.34 o
  -1  -4   6        6.41        5.93      0.25 o
   0  -4   6      191.05      194.00      2.19 o
   1  -4   6       23.73       26.03      0.45 o
   2  -4   6      263.03      273.75      2.98 o
   3  -4   6      177.01      189.11      2.14 o
   4  -4   6        1.37        2.00      0.20 o
   5  -4   6      140.11      143.93      2.16 o
   6  -4   6       32.10       30.55      0.92 o
   7  -4   6       15.51       13.40      0.97 o
   8  -4   6        5.83        6.20      1.00 o
   9  -4   6        0.59        0.96      0.47 o
  -6  -3   6        0.07        0.08      0.64 o
  -5  -3   6       10.83       10.59      0.65 o
  -4  -3   6        0.89        0.35      0.22 o
  -3  -3   6       16.31       15.76      0.43 o
  -2  -3   6        1.63        1.43      0.16 o
  -1  -3   6      124.90      115.45      1.45 o
   0  -3   6       36.77       29.75      0.49 o
   1  -3   6       39.29       34.30      0.62 o
   2  -3   6      124.53      120.81      1.57 o
   3  -3   6       39.94       39.20      0.68 o
   4  -3   6       66.07       69.70      1.69 o
   5  -3   6       70.96       68.76      1.24 o
   6  -3   6        0.03        0.29      0.27 o
   7  -3   6       12.05       10.47      0.72 o
   8  -3   6       12.27       13.06      0.87 o
   9  -3   6        0.33        0.52      0.45 o
  -7  -2   6       28.52       30.15      1.48 o
  -6  -2   6       11.96       12.88      1.26 o
  -5  -2   6       25.74       27.53      0.79 o
  -4  -2   6       24.66       24.40      0.63 o
  -3  -2   6       43.77       39.57      0.62 o
  -2  -2   6       17.54       18.26      0.41 o
  -1  -2   6      561.27      621.00      6.42 o
   0  -2   6      342.61      346.92      3.67 o
   1  -2   6      649.25      758.22      7.77 o
   2  -2   6      475.12      481.61      4.69 o
   3  -2   6       60.96       71.81      0.96 o
   4  -2   6      122.20      116.74      1.59 o
   5  -2   6        8.07        8.05      0.51 o
   6  -2   6        4.89        3.42      0.40 o
   7  -2   6       10.61       10.82      0.75 o
   8  -2   6        0.32        0.39      0.50 o
  -8  -1   6        0.02        0.21      0.57 o
  -7  -1   6        4.08        4.97      0.76 o
  -6  -1   6       43.82       46.17      2.13 o
  -5  -1   6        0.79        0.37      0.18 o
  -4  -1   6      531.44      584.79      6.29 o
  -3  -1   6      189.85      193.77      2.40 o
  -2  -1   6     1263.15     1447.93     16.25 o
  -1  -1   6      505.21      535.14      4.81 o
   0  -1   6      269.89      327.02      3.00 o
   1  -1   6       74.40       76.15      0.83 o
   2  -1   6      181.71      179.66      1.88 o
   3  -1   6       27.82       24.57      0.51 o
   4  -1   6      230.25      243.04      4.34 o
   5  -1   6       33.10       31.90      1.23 o
   6  -1   6       37.48       38.23      0.93 o
   7  -1   6        5.47        4.95      0.82 o
   8  -1   6        1.97        1.70      0.50 o
  -8   0   6        2.41        3.70      0.73 o
  -7   0   6        7.80        7.33      0.62 o
  -6   0   6        0.03       -0.12      0.30 o
  -5   0   6       72.31       73.85      1.22 o
  -4   0   6       72.64       75.45      0.99 o
  -3   0   6       17.04       15.57      0.62 o
  -2   0   6      102.44       95.31      1.21 o
  -1   0   6      460.22      501.47      5.19 o
   0   0   6       52.25       58.85      1.04 o
   1   0   6     1259.56     1425.45     18.41 o
   2   0   6      287.49      295.75      3.37 o
   3   0   6      346.81      369.74      4.30 o
   4   0   6      141.13      143.43      2.67 o
   5   0   6        0.95        0.95      0.31 o
   6   0   6       13.44       12.72      0.96 o
   7   0   6        7.31        7.56      0.84 o
   8   0   6        0.05        0.54      0.40 o
  -9   1   6       13.02       15.26      1.88 o
  -8   1   6        0.30        0.47      0.55 o
  -7   1   6        7.89        7.16      0.59 o
  -6   1   6        3.75        3.93      0.58 o
  -5   1   6        3.46        3.33      0.27 o
  -4   1   6        0.50        0.60      0.16 o
  -3   1   6        5.05       10.52      0.31 o
  -2   1   6      102.94      106.58      1.28 o
  -1   1   6      562.47      627.87      6.47 o
   0   1   6      138.41      131.19      1.65 o
   1   1   6     1016.75     1056.76     10.77 o
   2   1   6        1.25        2.14      0.17 o
   3   1   6      285.63      276.87      3.77 o
   4   1   6       94.67      100.39      2.00 o
   5   1   6        6.98        5.57      0.48 o
   6   1   6       44.49       45.50      1.71 o
   7   1   6        1.85        1.73      0.45 o
  -9   2   6        0.11        0.39      0.63 o
  -8   2   6        0.55        1.01      0.60 o
  -7   2   6        0.16       -0.26      0.42 o
  -6   2   6       35.23       35.99      1.07 o
  -5   2   6        1.59        2.13      0.28 o
  -4   2   6       11.71       10.47      0.30 o
  -3   2   6        1.02        0.66      0.14 o
  -2   2   6       64.96       59.34      1.05 o
  -1   2   6        0.03       -0.07      0.10 o
   0   2   6       67.95       54.88      0.84 o
   1   2   6       66.94       65.21      0.98 o
   2   2   6        4.35        5.60      0.41 o
   3   2   6      120.21      125.09      2.23 o
   4   2   6       30.63       32.57      1.00 o
   5   2   6       35.08       35.60      0.95 o
   6   2   6        9.33        9.32      0.84 o
  -9   3   6       63.41       64.94      3.35 o
  -8   3   6        0.66        1.23      0.57 o
  -7   3   6      107.35      107.56      6.94 o
  -6   3   6       15.69       14.80      0.70 o
  -5   3   6       27.66       26.11      0.50 o
  -4   3   6       56.57       55.33      1.24 o
  -3   3   6        0.56        0.69      0.13 o
  -2   3   6       53.22       57.34      0.79 o
  -1   3   6        0.27        0.38      0.24 o
   0   3   6        0.35        0.53      0.13 o
   1   3   6       13.32       11.82      0.51 o
   2   3   6        3.69        3.35      0.24 o
   3   3   6        3.42        3.08      0.28 o
   4   3   6        0.60        0.83      0.29 o
   5   3   6        0.27        0.01      0.42 o
   6   3   6        5.67        6.66      0.81 o
  -9   4   6       45.06       43.86      2.62 o
  -8   4   6       18.44       19.46      1.19 o
  -7   4   6      113.15      115.12      2.80 o
  -6   4   6      122.19      125.14      2.58 o
  -5   4   6       44.37       40.90      0.98 o
  -4   4   6       96.75       94.76      1.23 o
  -3   4   6        5.37        4.14      0.22 o
  -2   4   6        0.04        0.04      0.12 o
  -1   4   6       44.47       38.59      0.63 o
   0   4   6       27.19       25.81      0.50 o
   1   4   6        6.89        5.24      0.30 o
   2   4   6        6.10        5.40      0.33 o
   3   4   6        1.57        1.71      0.36 o
   4   4   6        0.04       -0.30      0.30 o
   5   4   6        1.44        1.26      0.52 o
  -9   5   6        0.01        0.42      0.72 o
  -8   5   6        0.01       -0.21      0.58 o
  -7   5   6        0.49        0.47      0.60 o
  -6   5   6       96.25       96.53      1.97 o
  -5   5   6       42.05       40.55      0.76 o
  -4   5   6      310.88      274.04      4.22 o
  -3   5   6      177.16      174.25      2.02 o
  -2   5   6      106.07       83.41      1.19 o
  -1   5   6      121.41      118.82      1.59 o
   0   5   6        3.35        3.76      0.30 o
   1   5   6        9.95        8.82      0.43 o
   2   5   6       22.01       24.56      0.71 o
   3   5   6        0.89        0.69      0.36 o
   4   5   6        4.28        5.75      0.58 o
  -9   6   6        0.51       -0.10      0.69 o
  -8   6   6        6.14        6.51      0.70 o
  -7   6   6       43.85       40.45      1.40 o
  -6   6   6        2.12        1.96      0.34 o
  -5   6   6       94.36       85.85      1.41 o
  -4   6   6        1.53        1.87      0.24 o
  -3   6   6        2.36        2.13      0.23 o
  -2   6   6        0.22        0.29      0.17 o
  -1   6   6       53.35       50.91      0.95 o
   0   6   6        6.18        5.78      0.35 o
   1   6   6       38.45       41.19      0.91 o
   2   6   6        9.80       10.12      0.64 o
   3   6   6        3.11        2.53      0.54 o
  -8   7   6       25.18       26.06      1.23 o
  -7   7   6       10.13       10.76      0.79 o
  -6   7   6       37.59       40.51      1.23 o
  -5   7   6       27.53       31.71      0.75 o
  -4   7   6        0.99        1.46      0.24 o
  -3   7   6       14.14       15.57      0.56 o
  -2   7   6       16.03       15.60      0.48 o
  -1   7   6        0.10        0.03      0.21 o
   0   7   6        5.16        5.40      0.36 o
   1   7   6        1.69        1.81      0.30 o
  -7   8   6        2.56        1.86      0.48 o
  -6   8   6        5.15        4.76      0.43 o
  -5   8   6        8.19        9.62      0.45 o
  -4   8   6       14.45       13.62      0.59 o
  -3   8   6        7.64        8.13      0.47 o
  -2   8   6       10.24       10.38      0.53 o
  -1   8   6        0.00        0.12      0.27 o
  -5   9   6        2.20        3.64      0.63 o
  -4   9   6        4.50        4.39      0.64 o
   0  -9   7        0.02        0.34      0.32 o
   1  -9   7        0.93        0.98      0.31 o
   2  -9   7        0.01       -0.01      0.25 o
   3  -9   7       25.52       29.79      1.34 o
   4  -9   7        7.36       10.07      0.77 o
   5  -9   7       23.09       29.21      1.15 o
   6  -9   7       28.75       33.71      0.89 o
   7  -9   7        0.01        0.72      0.38 o
  -2  -8   7        0.75        0.39      0.48 o
  -1  -8   7       11.00       10.06      0.50 o
   0  -8   7        3.88        4.21      0.33 o
   1  -8   7        0.35        0.24      0.20 o
   2  -8   7       11.53       12.83      0.69 o
   3  -8   7       45.10       44.07      1.09 o
   4  -8   7        7.11        8.15      0.41 o
   5  -8   7      118.27      113.00      1.99 o
   6  -8   7        0.01        0.36      0.26 o
   7  -8   7       49.66       49.42      1.50 o
   8  -8   7        0.88        1.81      0.49 o
  -3  -7   7        0.77        0.33      0.40 o
  -2  -7   7        9.00        8.94      0.52 o
  -1  -7   7        2.29        2.22      0.31 o
   0  -7   7       71.50       71.51      1.35 o
   1  -7   7        0.04        0.23      0.20 o
   2  -7   7      171.25      159.87      2.27 o
   3  -7   7        5.00        4.81      0.29 o
   4  -7   7      103.40      100.03      1.55 o
   5  -7   7       10.30       11.01      0.52 o
   6  -7   7        3.76        3.48      0.38 o
   7  -7   7        5.27        4.97      0.56 o
   8  -7   7        9.24       10.80      1.26 o
  -4  -6   7        8.59        7.60      0.71 o
  -3  -6   7        5.57        5.66      0.57 o
  -2  -6   7       29.91       29.10      0.84 o
  -1  -6   7        1.86        1.57      0.28 o
   0  -6   7        2.11        1.80      0.24 o
   1  -6   7        5.77        4.03      0.33 o
   2  -6   7       17.25       18.06      0.47 o
   3  -6   7       42.93       36.50      0.62 o
   4  -6   7       10.11       11.32      0.38 o
   5  -6   7       84.08       76.67      1.28 o
   6  -6   7        0.78        1.53      0.37 o
   7  -6   7       46.44       44.48      1.43 o
   8  -6   7        4.30        3.46      0.87 o
  -4  -5   7        0.14        0.46      0.40 o
  -3  -5   7       81.40       82.13      2.19 o
  -2  -5   7        0.05        0.46      0.27 o
  -1  -5   7        8.58        9.19      0.40 o
   0  -5   7        7.71        8.26      0.31 o
   1  -5   7      182.20      181.04      2.08 o
   2  -5   7       75.25       74.64      1.00 o
   3  -5   7       35.76       37.07      0.62 o
   4  -5   7      116.17      115.43      1.46 o
   5  -5   7       29.06       28.23      0.60 o
   6  -5   7       28.27       28.33      0.90 o
   7  -5   7       34.31       35.74      1.44 o
   8  -5   7        0.04        0.14      0.58 o
  -5  -4   7        6.36        5.54      1.00 o
  -4  -4   7        5.87        6.30      0.63 o
  -3  -4   7        6.94        7.37      0.45 o
  -2  -4   7      309.19      307.25      3.45 o
  -1  -4   7       15.95       14.22      0.39 o
   0  -4   7      511.75      506.52      5.37 o
   1  -4   7       69.24       69.34      0.94 o
   2  -4   7       10.29       11.77      0.33 o
   3  -4   7       55.87       54.39      0.80 o
   4  -4   7      155.90      153.86      1.85 o
   5  -4   7        0.18       -0.05      0.21 o
   6  -4   7       79.68       84.27      1.96 o
   7  -4   7       26.63       26.59      1.29 o
   8  -4   7        2.59        1.43      0.57 o
  -7  -3   7        5.96        3.41      1.05 o
  -6  -3   7       11.95       13.07      1.50 o
  -5  -3   7       74.20       78.17      1.78 o
  -4  -3   7       29.50       33.56      0.87 o
  -3  -3   7      291.58      300.74      3.41 o
  -2  -3   7       13.93       14.32      0.40 o
  -1  -3   7      258.13      257.08      2.87 o
   0  -3   7        5.28        7.03      0.36 o
   1  -3   7        0.37        0.18      0.13 o
   2  -3   7       16.79       17.74      0.66 o
   3  -3   7      116.33      112.05      1.54 o
   4  -3   7        2.22        1.33      0.24 o
   5  -3   7       33.11       30.81      0.91 o
   6  -3   7       24.36       25.06      2.04 o
   7  -3   7        0.56        0.69      0.47 o
   8  -3   7        4.14        3.33      0.69 o
  -7  -2   7        0.25        0.78      0.57 o
  -6  -2   7       15.42       14.66      1.09 o
  -5  -2   7       39.59       43.38      1.04 o
  -4  -2   7       39.54       38.86      0.90 o
  -3  -2   7      265.77      273.56      3.17 o
  -2  -2   7       20.71       20.03      0.60 o
  -1  -2   7      400.77      413.22      4.38 o
   0  -2   7        1.30        0.15      0.11 o
   1  -2   7       36.75       38.21      0.59 o
   2  -2   7       15.52       12.50      0.33 o
   3  -2   7       97.44      102.25      1.41 o
   4  -2   7        0.09        0.05      0.16 o
   5  -2   7      116.60      119.41      5.42 o
   6  -2   7        7.66        7.39      0.75 o
   7  -2   7       17.62       15.60      1.06 o
   8  -2   7        4.25        5.21      0.80 o
  -8  -1   7        0.08       -0.27      0.52 o
  -7  -1   7        4.42        5.25      0.81 o
  -6  -1   7       19.08       19.14      1.49 o
  -5  -1   7        0.11        0.17      0.33 o
  -4  -1   7       24.69       22.56      0.46 o
  -3  -1   7        8.48        7.44      0.33 o
  -2  -1   7      110.56      122.09      1.60 o
  -1  -1   7        1.25        0.24      0.11 o
   0  -1   7     1235.69     1403.62     13.10 o
   1  -1   7       17.26       18.87      0.41 o
   2  -1   7     1097.77     1195.36     13.28 o
   3  -1   7       33.27       29.84      0.68 o
   4  -1   7      135.52      140.74      2.51 o
   5  -1   7       13.11       11.44      0.85 o
   6  -1   7        1.05        0.87      0.56 o
   7  -1   7        2.48        3.46      0.66 o
   8  -1   7        9.90        9.79      1.01 o
  -8   0   7        0.29        0.58      0.59 o
  -7   0   7       11.12       12.22      1.06 o
  -6   0   7       25.21       27.27      0.98 o
  -5   0   7        6.88        6.16      0.38 o
  -4   0   7      137.37      134.79      5.11 o
  -3   0   7       82.48       98.90      1.56 o
  -2   0   7       42.10       39.13      0.68 o
  -1   0   7      411.58      456.33      5.22 o
   0   0   7       24.96       21.71      0.38 o
   1   0   7       96.87      101.23      1.14 o
   2   0   7       42.03       40.36      0.88 o
   3   0   7       63.51       67.58      1.04 o
   4   0   7        1.99        1.80      0.33 o
   5   0   7      116.60      114.39      2.94 o
   6   0   7        1.47        1.77      0.84 o
   7   0   7       26.36       26.09      1.39 o
  -9   1   7        0.47        0.66      0.89 o
  -8   1   7        2.06        2.33      0.66 o
  -7   1   7       74.02       75.24      1.85 o
  -6   1   7        0.94        0.94      0.47 o
  -5   1   7      231.39      225.59      3.84 o
  -4   1   7       52.73       51.37      0.87 o
  -3   1   7       39.30       37.56      0.68 o
  -2   1   7      211.51      207.33      2.73 o
  -1   1   7       68.11       61.46      0.93 o
   0   1   7       40.23       33.21      0.54 o
   1   1   7       36.20       32.36      0.54 o
   2   1   7       62.52       69.66      1.19 o
   3   1   7       17.79       18.99      0.57 o
   4   1   7       69.60       70.60      1.59 o
   5   1   7       39.54       38.03      1.48 o
   6   1   7        2.55        2.65      0.61 o
   7   1   7        7.85        6.70      0.79 o
  -9   2   7        7.27        7.86      1.15 o
  -8   2   7      159.23      167.73      7.35 o
  -7   2   7       11.46        9.49      0.90 o
  -6   2   7      154.86      152.97      3.71 o
  -5   2   7        3.68        3.65      0.58 o
  -4   2   7        2.29        2.19      0.25 o
  -3   2   7       79.20       74.90      1.47 o
  -2   2   7      210.22      183.47      2.32 o
  -1   2   7       14.98       11.12      0.51 o
   0   2   7       44.62       36.65      0.66 o
   1   2   7       26.39       25.40      0.55 o
   2   2   7       17.74       17.66      0.61 o
   3   2   7        9.49       10.29      0.59 o
   4   2   7       18.82       19.62      0.81 o
   5   2   7        7.50        6.80      0.53 o
   6   2   7        0.39        0.07      0.56 o
  -9   3   7        1.24        0.31      0.67 o
  -8   3   7       20.81       20.22      1.26 o
  -7   3   7      102.60      104.50      3.75 o
  -6   3   7       78.59       75.70      1.71 o
  -5   3   7      559.28      574.55      6.78 o
  -4   3   7       77.89       80.04      1.10 o
  -3   3   7      786.54      780.44      8.09 o
  -2   3   7        3.91        3.91      0.25 o
  -1   3   7      228.04      224.77      2.77 o
   0   3   7      106.50      106.26      1.47 o
   1   3   7        3.88        3.61      0.28 o
   2   3   7       38.51       37.73      0.85 o
   3   3   7        1.99        1.78      0.31 o
   4   3   7        0.00       -0.29      0.40 o
   5   3   7        0.25       -0.16      0.52 o
  -9   4   7        2.53        2.35      1.01 o
  -8   4   7       22.71       22.77      1.87 o
  -7   4   7       83.59       79.57      2.39 o
  -6   4   7       31.83       32.04      1.02 o
  -5   4   7      459.83      455.07      5.32 o
  -4   4   7        0.41        1.38      0.20 o
  -3   4   7      774.91      741.20      7.71 o
  -2   4   7       94.94       98.33      1.27 o
  -1   4   7      378.34      368.21      3.99 o
   0   4   7      144.21      150.02      1.82 o
   1   4   7       22.62       21.83      0.71 o
   2   4   7       53.24       55.35      1.18 o
   3   4   7        5.13        5.18      0.51 o
   4   4   7        7.28        6.40      0.76 o
  -9   5   7        2.53        2.32      0.93 o
  -8   5   7       24.19       22.29      1.77 o
  -7   5   7        1.20        1.47      0.45 o
  -6   5   7       64.73       61.77      1.77 o
  -5   5   7        6.75        7.71      0.40 o
  -4   5   7        0.07        0.40      0.18 o
  -3   5   7       17.53       19.78      0.51 o
  -2   5   7      207.46      192.02      2.44 o
  -1   5   7        0.70        1.06      0.28 o
   0   5   7      315.66      312.39      4.18 o
   1   5   7        7.48        8.41      0.91 o
   2   5   7      100.76      106.67      2.15 o
   3   5   7        8.20        9.01      0.65 o
  -8   6   7        0.27        0.05      0.66 o
  -7   6   7       21.17       20.43      1.02 o
  -6   6   7        8.34       10.11      0.75 o
  -5   6   7        4.06        2.94      0.30 o
  -4   6   7       13.61       13.96      0.49 o
  -3   6   7      116.00      103.01      1.62 o
  -2   6   7        0.00        0.14      0.20 o
  -1   6   7       69.16       67.37      1.20 o
   0   6   7        6.71        7.46      0.41 o
   1   6   7        0.13       -0.10      0.24 o
   2   6   7        3.22        4.48      0.50 o
  -8   7   7        0.07       -0.29      0.66 o
  -7   7   7       11.86       12.66      0.87 o
  -6   7   7       26.77       23.16      1.04 o
  -5   7   7        7.08        6.97      0.42 o
  -4   7   7      129.64      121.16      1.88 o
  -3   7   7        3.09        3.79      0.33 o
  -2   7   7       70.43       69.66      1.24 o
  -1   7   7       14.05       15.50      0.55 o
   0   7   7        0.25        0.50      0.26 o
   1   7   7        3.52        4.54      0.56 o
  -7   8   7        0.47        0.69      0.61 o
  -6   8   7        3.21        4.94      0.56 o
  -5   8   7        8.53        9.13      0.47 o
  -4   8   7        3.12        3.24      0.31 o
  -3   8   7        0.92        1.36      0.32 o
  -2   8   7        5.07        5.25      0.49 o
  -1   8   7        7.75        7.95      1.16 o
   1  -9   8       11.71       13.17      0.65 o
   2  -9   8        5.58        5.16      0.45 o
   3  -9   8        7.49        7.20      0.74 o
   4  -9   8        0.42        0.20      0.22 o
   5  -9   8        2.84        3.94      0.36 o
   6  -9   8        1.81        1.25      0.64 o
  -1  -8   8        1.81        1.63      0.31 o
   0  -8   8        1.08        1.36      0.28 o
   1  -8   8        1.25        1.74      0.26 o
   2  -8   8        7.80        8.27      0.42 o
   3  -8   8       11.88       11.06      0.61 o
   4  -8   8        0.47        0.35      0.23 o
   5  -8   8        0.47        0.39      0.33 o
   6  -8   8        3.62        4.23      0.49 o
   7  -8   8       15.50       13.60      1.16 o
  -3  -7   8        0.01       -0.02      0.39 o
  -2  -7   8       14.04       12.76      0.75 o
  -1  -7   8        2.49        2.61      0.33 o
   0  -7   8        4.38        3.16      0.32 o
   1  -7   8        2.64        2.92      0.29 o
   2  -7   8        1.60        1.20      0.24 o
   3  -7   8        1.65        1.64      0.23 o
   4  -7   8       16.83       14.49      0.72 o
   5  -7   8        9.64       10.79      0.53 o
   6  -7   8       39.29       37.82      1.24 o
   7  -7   8        2.46        3.49      0.52 o
   8  -7   8       14.68       16.34      1.46 o
  -4  -6   8       14.01       13.85      0.92 o
  -3  -6   8        3.88        3.45      0.52 o
  -2  -6   8        4.16        4.23      0.41 o
  -1  -6   8       30.06       30.06      0.82 o
   0  -6   8       10.60       10.27      0.48 o
   1  -6   8       59.23       54.09      1.17 o
   2  -6   8       32.66       35.50      0.75 o
   3  -6   8       31.24       27.08      0.64 o
   4  -6   8        8.29        9.01      0.40 o
   5  -6   8        4.55        4.73      0.39 o
   6  -6   8        0.09        0.21      0.32 o
   7  -6   8        1.82        1.24      0.64 o
   8  -6   8        1.13        1.27      0.72 o
  -5  -5   8        1.30        1.30      0.84 o
  -4  -5   8       11.35       12.44      0.84 o
  -3  -5   8      140.89      144.62      3.20 o
  -2  -5   8       71.35       72.93      1.58 o
  -1  -5   8      556.45      557.29      7.21 o
   0  -5   8      117.90      120.48      1.92 o
   1  -5   8      380.79      367.31      4.00 o
   2  -5   8       44.14       48.45      0.77 o
   3  -5   8       16.21       13.56      0.39 o
   4  -5   8        1.79        1.57      0.23 o
   5  -5   8       10.60        9.91      0.45 o
   6  -5   8        0.52        0.27      0.32 o
   7  -5   8        2.25        3.35      0.85 o
   8  -5   8        1.48        1.21      0.71 o
  -6  -4   8       45.64       44.26      2.54 o
  -5  -4   8       16.91       19.28      1.59 o
  -4  -4   8      219.44      220.43      6.70 o
  -3  -4   8       35.38       37.02      1.08 o
  -2  -4   8      246.31      242.97      3.07 o
  -1  -4   8        1.96        2.76      0.31 o
   0  -4   8       11.19        7.68      0.32 o
   1  -4   8       47.55       52.66      0.80 o
   2  -4   8      562.95      533.85      5.67 o
   3  -4   8       52.75       56.44      0.87 o
   4  -4   8      387.22      390.76      5.11 o
   5  -4   8        1.88        1.98      0.29 o
   6  -4   8       27.06       27.23      1.24 o
   7  -4   8        0.17        0.47      0.45 o
   8  -4   8        0.95        1.77      0.58 o
  -7  -3   8        0.28        0.19      0.77 o
  -6  -3   8        0.01        0.66      0.68 o
  -5  -3   8        0.12        0.44      0.49 o
  -4  -3   8        6.13        6.62      0.62 o
  -3  -3   8       29.16       28.97      0.73 o
  -2  -3   8       77.46       79.20      1.53 o
  -1  -3   8      440.95      433.19      4.68 o
   0  -3   8      111.31      106.46      1.49 o
   1  -3   8      884.26      870.16      9.91 o
   2  -3   8        2.14        2.44      0.23 o
   3  -3   8      251.71      251.79      5.04 o
   4  -3   8       52.63       46.78      0.98 o
   5  -3   8        1.28        0.50      0.29 o
   6  -3   8       33.13       31.79      1.35 o
   7  -3   8       25.57       26.23      1.35 o
   8  -3   8        1.55        1.74      0.92 o
  -7  -2   8        0.00       -0.11      0.72 o
  -6  -2   8        4.32        6.30      0.82 o
  -5  -2   8       10.52        9.20      0.97 o
  -4  -2   8        0.04        0.01      0.19 o
  -3  -2   8       35.16       30.82      0.65 o
  -2  -2   8      109.28      104.51      1.65 o
  -1  -2   8        0.51        0.35      0.13 o
   0  -2   8      339.58      327.39      3.94 o
   1  -2   8      175.21      170.97      2.12 o
   2  -2   8      132.32      131.10      1.91 o
   3  -2   8      202.79      209.38      3.06 o
   4  -2   8        0.92        0.54      0.24 o
   5  -2   8       16.49       17.70      0.98 o
   6  -2   8       19.37       18.80      2.08 o
   7  -2   8        8.58        8.71      0.90 o
   8  -2   8        2.66        2.14      0.67 o
  -8  -1   8       10.73       10.86      1.55 o
  -7  -1   8        1.63        0.85      0.60 o
  -6  -1   8       33.11       37.25      2.44 o
  -5  -1   8       49.03       51.94      1.39 o
  -4  -1   8        5.53        5.46      0.34 o
  -3  -1   8      222.31      221.94      2.77 o
  -2  -1   8       77.14       77.23      1.14 o
  -1  -1   8      288.27      284.47      3.38 o
   0  -1   8      205.63      209.50      2.31 o
   1  -1   8       52.45       57.83      1.08 o
   2  -1   8        3.84        1.94      0.17 o
   3  -1   8        6.57        5.33      0.42 o
   4  -1   8       80.00       77.00      2.13 o
   5  -1   8       15.60       17.45      1.02 o
   6  -1   8       70.33       71.99      2.26 o
   7  -1   8        0.96        0.04      0.48 o
  -8   0   8        2.18        2.05      0.78 o
  -7   0   8        1.59        1.94      1.43 o
  -6   0   8       17.33       16.68      0.95 o
  -5   0   8       12.96       12.47      0.92 o
  -4   0   8        0.06       -0.03      0.16 o
  -3   0   8      111.90      110.91      1.75 o
  -2   0   8      136.21      127.85      2.18 o
  -1   0   8       65.20       58.17      0.81 o
   0   0   8      324.43      308.66      3.29 o
   1   0   8       34.03       37.74      0.67 o
   2   0   8      121.89      123.02      1.64 o
   3   0   8      114.74      115.64      1.60 o
   4   0   8        8.12        7.85      0.77 o
   5   0   8       22.16       20.95      1.11 o
   6   0   8        0.37        0.18      0.45 o
   7   0   8        0.52       -0.46      0.46 o
  -8   1   8       11.41       12.24      1.16 o
  -7   1   8       29.17       30.22      1.49 o
  -6   1   8        0.44        0.64      0.47 o
  -5   1   8       30.08       28.71      1.93 o
  -4   1   8       26.04       26.84      0.61 o
  -3   1   8      510.01      514.50      7.04 o
  -2   1   8        6.17        5.77      0.37 o
  -1   1   8      483.83      484.91      5.54 o
   0   1   8       75.59       78.86      1.06 o
   1   1   8       28.52       27.45      0.65 o
   2   1   8      129.55      129.14      1.97 o
   3   1   8       18.61       18.50      0.72 o
   4   1   8        9.11        7.75      0.72 o
   5   1   8        8.41        9.19      0.85 o
   6   1   8        4.46        4.45      0.73 o
  -8   2   8       34.17       29.94      1.59 o
  -7   2   8       41.75       45.12      3.00 o
  -6   2   8      411.14      414.61      8.54 o
  -5   2   8      204.63      201.30      2.89 o
  -4   2   8     1047.70     1023.42     17.28 o
  -3   2   8      107.49      102.51      1.65 o
  -2   2   8      429.25      405.22      5.47 o
  -1   2   8       26.53       25.03      0.56 o
   0   2   8        7.79        8.43      0.35 o
   1   2   8      106.44      103.50      2.28 o
   2   2   8       99.43      100.21      1.64 o
   3   2   8        5.90        5.66      0.49 o
   4   2   8       16.74       17.35      1.01 o
   5   2   8        2.70        3.81      0.62 o
   6   2   8        0.00        0.04      0.47 o
  -8   3   8        2.60        3.04      1.21 o
  -7   3   8       43.47       43.95      1.73 o
  -6   3   8        0.10        0.15      0.35 o
  -5   3   8       14.77       14.22      0.53 o
  -4   3   8       91.54       91.75      1.35 o
  -3   3   8      137.55      137.28      1.91 o
  -2   3   8      398.73      389.68      4.65 o
  -1   3   8      628.34      623.34      8.65 o
   0   3   8      200.01      198.73      2.55 o
   1   3   8      399.43      406.49      5.39 o
   2   3   8        1.17        1.25      0.27 o
   3   3   8       56.37       58.40      1.83 o
   4   3   8       10.63       10.69      0.98 o
   5   3   8        0.55       -0.34      0.63 o
  -8   4   8        0.31        0.74      0.79 o
  -7   4   8        0.30        0.37      0.49 o
  -6   4   8        4.32        3.00      0.44 o
  -5   4   8        0.26        0.22      0.22 o
  -4   4   8       82.57       80.22      1.23 o
  -3   4   8       48.00       46.53      0.84 o
  -2   4   8      171.87      174.36      2.25 o
  -1   4   8      255.17      253.99      3.13 o
   0   4   8       54.58       53.67      1.32 o
   1   4   8      302.61      312.14      4.99 o
   2   4   8        0.89        1.86      0.38 o
   3   4   8       99.21       99.39      2.10 o
   4   4   8       14.24       14.49      1.06 o
  -8   5   8        0.96        0.90      0.76 o
  -7   5   8        2.42        2.46      0.80 o
  -6   5   8        8.88        6.00      0.64 o
  -5   5   8       22.43       22.58      0.93 o
  -4   5   8      105.47       97.65      1.59 o
  -3   5   8       20.04       18.75      0.58 o
  -2   5   8      128.43      120.10      1.85 o
  -1   5   8        0.00       -0.20      0.20 o
   0   5   8       11.72       11.32      0.55 o
   1   5   8       13.42       13.18      0.69 o
   2   5   8       16.30       16.85      0.80 o
   3   5   8       11.03       11.94      1.30 o
  -8   6   8        2.45        1.48      0.80 o
  -7   6   8        0.51        0.62      0.47 o
  -6   6   8       10.23        9.78      0.76 o
  -5   6   8       19.77       19.56      0.62 o
  -4   6   8        0.99        0.64      0.23 o
  -3   6   8       11.27       11.45      0.48 o
  -2   6   8        4.49        5.12      0.35 o
  -1   6   8       14.09       11.84      0.51 o
   0   6   8        5.09        5.57      0.40 o
   1   6   8       41.04       40.17      1.17 o
   2   6   8        0.30        0.45      0.43 o
  -7   7   8       24.51       28.54      1.28 o
  -6   7   8       13.12       11.44      0.82 o
  -5   7   8        0.03        0.03      0.33 o
  -4   7   8       10.75       12.50      0.54 o
  -3   7   8       10.68       10.52      0.49 o
  -2   7   8        7.33        5.59      0.39 o
  -1   7   8        4.15        3.75      0.35 o
   0   7   8       23.16       23.41      1.01 o
  -5   8   8       10.41       16.91      0.90 o
  -4   8   8       69.03       81.56      1.46 o
  -3   8   8        3.29        1.89      0.32 o
   1  -9   9        3.12        3.96      0.71 o
   2  -9   9       18.65       19.43      0.80 o
   3  -9   9       10.73       11.68      0.51 o
   4  -9   9       17.65       18.44      0.64 o
   5  -9   9       17.48       20.86      0.85 o
  -1  -8   9        1.28        1.62      0.40 o
   0  -8   9       17.24       18.29      0.72 o
   1  -8   9       15.51       17.97      0.64 o
   2  -8   9       10.73       11.27      0.89 o
   3  -8   9       11.53       12.19      0.54 o
   4  -8   9        0.14       -0.01      0.25 o
   5  -8   9        0.06       -0.12      0.30 o
   6  -8   9        1.14        1.18      0.39 o
   7  -8   9        2.12        1.86      0.47 o
  -2  -7   9       41.08       42.29      1.36 o
  -1  -7   9       11.16       11.57      0.59 o
   0  -7   9       94.37       93.63      1.76 o
   1  -7   9        1.08        1.29      0.28 o
   2  -7   9       64.21       63.12      1.29 o
   3  -7   9       38.84       43.95      1.19 o
   4  -7   9        4.74        3.82      0.41 o
   5  -7   9       26.70       28.22      1.04 o
   6  -7   9        0.19        0.16      0.35 o
   7  -7   9        0.81        0.85      0.61 o
  -4  -6   9        0.25        0.76      0.74 o
  -3  -6   9        4.35        4.18      0.57 o
  -2  -6   9        4.01        2.97      0.91 o
  -1  -6   9        9.03        7.38      0.48 o
   0  -6   9       20.84       19.91      0.66 o
   1  -6   9        0.03       -0.21      0.21 o
   2  -6   9        9.48       10.03      0.43 o
   3  -6   9       31.63       32.75      0.75 o
   4  -6   9        1.33        1.35      0.24 o
   5  -6   9       49.76       47.79      1.79 o
   6  -6   9       10.29       10.29      0.73 o
   7  -6   9       11.71       13.00      1.37 o
   8  -6   9        4.07        4.09      0.95 o
  -5  -5   9       23.27       22.40      1.75 o
  -4  -5   9        7.17        7.07      1.11 o
  -3  -5   9       41.19       43.04      1.41 o
  -2  -5   9        3.05        2.61      0.38 o
  -1  -5   9        0.06       -0.22      0.22 o
   0  -5   9       31.88       26.49      0.63 o
   1  -5   9      139.42      134.74      2.02 o
   2  -5   9      219.65      200.98      2.63 o
   3  -5   9      236.83      235.98      2.96 o
   4  -5   9      202.85      198.76      2.57 o
   5  -5   9       75.23       77.83      2.04 o
   6  -5   9       38.75       37.80      1.48 o
   7  -5   9        4.84        4.52      0.97 o
   8  -5   9        0.84        0.45      0.64 o
  -5  -4   9        6.59        6.32      1.11 o
  -4  -4   9       49.48       49.52      2.08 o
  -3  -4   9       66.46       65.65      1.52 o
  -2  -4   9      375.56      377.08      5.09 o
  -1  -4   9      262.77      272.70      3.39 o
   0  -4   9      928.08      916.86      9.58 o
   1  -4   9      274.30      295.78      3.32 o
   2  -4   9      475.44      478.93      6.56 o
   3  -4   9       21.76       25.64      0.74 o
   4  -4   9        4.62        5.16      0.44 o
   5  -4   9       24.79       21.93      0.83 o
   6  -4   9       38.60       36.86      1.50 o
   7  -4   9       28.67       28.46      3.72 o
   8  -4   9       17.20       16.63      1.63 o
  -6  -3   9        3.83        3.75      0.98 o
  -5  -3   9       11.47       13.23      1.38 o
  -4  -3   9        1.33        1.61      0.37 o
  -3  -3   9        6.59        7.05      0.51 o
  -2  -3   9        2.93        1.92      0.25 o
  -1  -3   9        5.96        5.78      0.41 o
   0  -3   9       72.94       67.76      1.35 o
   1  -3   9      145.64      135.65      1.85 o
   2  -3   9      233.10      232.94      3.75 o
   3  -3   9      458.10      445.83      7.96 o
   4  -3   9      124.10      128.97      2.39 o
   5  -3   9      276.91      274.26      5.88 o
   6  -3   9        4.95        6.04      0.73 o
   7  -3   9       34.48       35.57      1.92 o
   8  -3   9        2.57        3.54      0.76 o
  -7  -2   9       12.71       13.65      1.67 o
  -6  -2   9       17.02       19.28      1.26 o
  -5  -2   9       56.74       54.05      2.78 o
  -4  -2   9        0.05        0.54      0.44 o
  -3  -2   9       77.26       76.55      1.62 o
  -2  -2   9       42.59       42.65      0.90 o
  -1  -2   9       11.23       13.62      0.41 o
   0  -2   9       18.35       19.44      0.48 o
   1  -2   9        0.26        0.32      0.14 o
   2  -2   9       18.80       15.62      0.45 o
   3  -2   9       13.36       13.79      0.51 o
   4  -2   9       39.30       40.17      1.96 o
   5  -2   9       62.92       61.70      1.94 o
   6  -2   9        0.86        1.05      0.49 o
   7  -2   9       25.81       27.72      2.86 o
  -7  -1   9        0.02        0.24      0.56 o
  -6  -1   9        4.51        4.82      0.99 o
  -5  -1   9       13.15       13.75      1.02 o
  -4  -1   9       94.31       88.11      2.44 o
  -3  -1   9       17.88       14.22      0.93 o
  -2  -1   9      365.33      356.03      5.30 o
  -1  -1   9       27.82       31.72      0.64 o
   0  -1   9      303.56      303.18      5.04 o
   1  -1   9      265.03      257.02      2.82 o
   2  -1   9       27.34       27.89      0.84 o
   3  -1   9      222.96      213.93      4.66 o
   4  -1   9        1.77        1.22      0.43 o
   5  -1   9       27.63       27.53      1.62 o
   6  -1   9        0.38       -0.02      0.48 o
   7  -1   9        0.17        0.41      0.53 o
  -8   0   9        4.81        4.60      0.85 o
  -7   0   9        2.70        1.99      0.62 o
  -6   0   9        2.85        2.89      0.63 o
  -5   0   9       19.31       21.04      1.14 o
  -4   0   9        7.72        8.31      0.73 o
  -3   0   9       23.27       22.99      0.78 o
  -2   0   9       57.90       54.28      1.38 o
  -1   0   9        7.91        7.61      0.46 o
   0   0   9       33.46       29.18      0.59 o
   1   0   9      134.82      129.37      1.72 o
   2   0   9        0.52        0.86      0.18 o
   3   0   9       89.66       90.05      2.07 o
   4   0   9       16.79       15.71      0.93 o
   5   0   9        7.02        6.36      0.73 o
   6   0   9       11.53        9.74      0.95 o
   7   0   9        0.27        1.08      0.90 o
  -8   1   9        7.54        7.71      1.01 o
  -7   1   9       21.06       19.56      1.30 o
  -6   1   9       86.89       85.80      2.55 o
  -5   1   9       80.72       77.47      2.29 o
  -4   1   9      187.50      178.14      3.17 o
  -3   1   9       13.21       12.02      0.47 o
  -2   1   9       55.03       51.78      0.87 o
  -1   1   9      108.37      105.97      1.46 o
   0   1   9        8.76        9.35      0.36 o
   1   1   9      240.15      243.96      3.40 o
   2   1   9        8.80        7.35      0.51 o
   3   1   9       83.43       88.21      1.88 o
   4   1   9        2.60        3.08      0.80 o
   5   1   9        7.25        6.58      0.76 o
   6   1   9        4.45        5.25      1.11 o
  -8   2   9        2.95        3.17      0.74 o
  -7   2   9       46.29       43.50      2.39 o
  -6   2   9        0.72       -0.36      0.46 o
  -5   2   9        7.04        5.39      0.39 o
  -4   2   9      126.41      125.79      2.41 o
  -3   2   9      164.49      169.33      2.69 o
  -2   2   9      716.35      708.13      9.08 o
  -1   2   9      485.33      478.46      6.27 o
   0   2   9      575.84      567.05      8.86 o
   1   2   9      138.24      137.75      2.85 o
   2   2   9       65.71       63.16      1.47 o
   3   2   9        0.11       -0.04      0.33 o
   4   2   9        2.37        2.36      0.58 o
   5   2   9        5.39        6.15      1.11 o
  -8   3   9        1.35        0.03      0.60 o
  -7   3   9        1.08        1.32      0.56 o
  -6   3   9       14.33       14.25      1.06 o
  -5   3   9       19.57       22.14      0.64 o
  -4   3   9      139.14      134.93      2.11 o
  -3   3   9      124.92      125.50      2.80 o
  -2   3   9       74.71       70.31      1.37 o
  -1   3   9       38.48       37.95      0.77 o
   0   3   9       31.93       33.40      0.79 o
   1   3   9       27.34       29.26      0.93 o
   2   3   9      132.11      134.61      3.98 o
   3   3   9       76.75       79.64      2.02 o
   4   3   9       37.47       38.21      1.94 o
  -8   4   9        3.64        4.41      1.13 o
  -7   4   9       16.01       18.32      1.80 o
  -6   4   9        1.23        2.00      0.86 o
  -5   4   9       40.29       36.77      0.87 o
  -4   4   9       39.66       41.64      1.01 o
  -3   4   9       10.49       10.02      0.42 o
  -2   4   9       21.44       21.69      0.56 o
  -1   4   9        3.84        3.69      0.28 o
   0   4   9        9.89       10.49      0.48 o
   1   4   9        0.77        0.88      0.43 o
   2   4   9       39.43       39.22      1.46 o
   3   4   9       12.04       12.22      0.95 o
  -8   5   9        6.10        4.59      1.11 o
  -7   5   9        0.61        0.52      0.69 o
  -6   5   9        1.30        0.49      0.39 o
  -5   5   9        9.39       11.55      0.80 o
  -4   5   9        0.13        0.01      0.26 o
  -3   5   9        0.69        0.86      0.24 o
  -2   5   9        0.60        0.29      0.21 o
  -1   5   9       18.61       18.64      0.61 o
   0   5   9       12.42       10.60      0.63 o
   1   5   9       28.37       30.22      1.19 o
   2   5   9       14.76       13.86      0.90 o
  -7   6   9       15.24       18.60      1.67 o
  -6   6   9       12.89       16.32      1.97 o
  -5   6   9       28.17       32.24      0.98 o
  -4   6   9        0.25        0.48      0.29 o
  -3   6   9        3.38        4.38      0.36 o
  -2   6   9        3.76        3.60      0.34 o
  -1   6   9        2.46        1.57      0.35 o
   0   6   9        2.44        2.55      0.42 o
   1   6   9        0.57        0.61      0.45 o
  -6   7   9       63.01       74.86      2.72 o
  -5   7   9       74.95       81.36      3.99 o
  -4   7   9        9.53       12.86      0.74 o
  -3   7   9       40.76       42.81      1.19 o
  -2   7   9        4.37        3.62      0.46 o
  -1   7   9        5.27        4.42      0.49 o
   3  -9  10        9.35       10.40      0.63 o
   4  -9  10        8.39       10.99      0.67 o
   0  -8  10        7.61        7.92      0.65 o
   1  -8  10        0.45        0.19      0.51 o
   2  -8  10        1.07        1.26      0.30 o
   3  -8  10        1.03        1.42      0.55 o
   4  -8  10       10.58       10.30      0.67 o
   5  -8  10        1.47        2.11      0.43 o
   6  -8  10        3.69        3.21      0.49 o
  -2  -7  10        8.34        8.49      0.71 o
  -1  -7  10        0.22        0.87      0.40 o
   0  -7  10       25.12       25.15      0.98 o
   1  -7  10       35.46       39.33      1.11 o
   2  -7  10       66.57       67.96      1.42 o
   3  -7  10       35.41       38.87      1.36 o
   4  -7  10       74.93       78.08      1.96 o
   5  -7  10        0.32        0.49      0.36 o
   6  -7  10       23.59       22.73      1.03 o
   7  -7  10        4.67        4.44      0.93 o
  -3  -6  10        3.13        3.16      0.54 o
  -2  -6  10       13.62       14.39      1.17 o
  -1  -6  10        4.95        4.95      0.53 o
   0  -6  10       21.17       22.45      0.75 o
   1  -6  10        2.07        2.11      0.31 o
   2  -6  10        0.86        0.93      0.23 o
   3  -6  10       19.54       19.06      0.60 o
   4  -6  10       10.67       12.41      0.58 o
   5  -6  10        2.25        2.05      0.43 o
   6  -6  10        9.49       10.72      1.24 o
   7  -6  10        4.16        4.09      0.92 o
  -4  -5  10        0.23        0.76      0.72 o
  -3  -5  10        4.22        2.79      1.55 o
  -2  -5  10        9.31        8.08      0.65 o
  -1  -5  10        7.69        7.12      0.73 o
   0  -5  10       79.82       77.86      1.39 o
   1  -5  10        2.23        2.41      0.26 o
   2  -5  10       88.38       83.53      1.29 o
   3  -5  10        6.21        5.78      0.34 o
   4  -5  10        0.59        1.27      0.26 o
   5  -5  10       20.91       20.45      0.80 o
   6  -5  10       35.76       34.47      2.04 o
   7  -5  10       13.89       13.28      1.48 o
  -5  -4  10        5.10        3.98      0.97 o
  -4  -4  10       11.57       11.70      1.35 o
  -3  -4  10        4.98        4.72      0.53 o
  -2  -4  10       21.20       21.68      0.81 o
  -1  -4  10        7.95        7.39      0.57 o
   0  -4  10       79.21       80.26      1.27 o
   1  -4  10       74.78       69.36      1.05 o
   2  -4  10      207.09      202.27      2.93 o
   3  -4  10      223.43      217.07      3.66 o
   4  -4  10      148.35      145.70      2.68 o
   5  -4  10      150.12      149.83      3.65 o
   6  -4  10       22.18       21.10      2.16 o
   7  -4  10       18.06       21.80      1.27 o
  -6  -3  10        2.41        2.09      0.87 o
  -5  -3  10        5.78        5.62      1.09 o
  -4  -3  10       18.76       19.29      1.11 o
  -3  -3  10        2.00        1.50      0.35 o
  -2  -3  10       28.73       32.42      0.98 o
  -1  -3  10        8.09        8.36      0.57 o
   0  -3  10        8.25        8.64      0.96 o
   1  -3  10        0.18       -0.12      0.18 o
   2  -3  10        3.83        2.95      0.29 o
   3  -3  10        0.03        0.08      0.49 o
   4  -3  10       28.12       28.60      1.22 o
   5  -3  10       18.71       19.03      1.05 o
   6  -3  10       39.49       40.04      3.99 o
   7  -3  10       26.27       24.93      1.34 o
  -6  -2  10       19.14       20.88      1.29 o
  -5  -2  10        1.10        1.73      0.57 o
  -4  -2  10      199.40      193.62      4.52 o
  -3  -2  10        9.11        9.07      0.57 o
  -2  -2  10      351.73      338.02      6.46 o
  -1  -2  10       89.90       95.99      2.31 o
   0  -2  10      120.01      123.95      1.71 o
   1  -2  10      105.31      116.05      1.82 o
   2  -2  10        2.79        2.64      0.33 o
   3  -2  10       24.91       26.94      1.17 o
   4  -2  10        0.82        1.69      1.64 o
   5  -2  10        6.45        5.76      0.70 o
   6  -2  10        4.71        4.38      0.68 o
   7  -2  10        8.70        8.31      3.06 o
  -7  -1  10       27.93       32.30      1.65 o
  -6  -1  10        8.79        9.02      0.95 o
  -5  -1  10       85.24       81.19      2.48 o
  -4  -1  10       43.15       39.50      1.54 o
  -3  -1  10       17.50       16.92      0.69 o
  -2  -1  10       65.16       65.39      1.43 o
  -1  -1  10       94.62       79.84      1.22 o
   0  -1  10        0.88        0.95      0.19 o
   1  -1  10      243.58      215.59      3.77 o
   2  -1  10       57.27       58.23      1.76 o
   3  -1  10       53.97       50.89      1.68 o
   4  -1  10       50.19       53.13      1.80 o
   5  -1  10        0.74        0.85      0.48 o
   6  -1  10        6.06        5.91      0.81 o
   7  -1  10        2.30        2.91      0.69 o
  -7   0  10        0.03        0.47      0.58 o
  -6   0  10        4.20        2.65      0.63 o
  -5   0  10        0.06       -0.26      0.41 o
  -4   0  10       38.02       32.99      2.20 o
  -3   0  10        4.29        2.69      0.51 o
  -2   0  10       78.78       60.63      1.15 o
  -1   0  10       95.27       87.37      1.36 o
   0   0  10       16.23       12.31      0.41 o
   1   0  10      167.06      153.15      2.78 o
   2   0  10       14.39       12.58      0.64 o
   3   0  10       41.14       41.91      1.53 o
   4   0  10       38.16       38.63      1.52 o
   5   0  10        0.05       -0.05      0.45 o
   6   0  10       10.01        8.42      0.94 o
  -8   1  10        3.10        3.36      0.79 o
  -7   1  10        0.31        0.19      0.54 o
  -6   1  10        5.54        6.30      0.81 o
  -5   1  10        4.18        2.75      0.68 o
  -4   1  10        8.26        7.54      0.75 o
  -3   1  10       25.85       18.65      0.76 o
  -2   1  10      179.96      180.36      4.92 o
  -1   1  10       24.28       17.92      0.60 o
   0   1  10      217.98      223.82      3.18 o
   1   1  10        0.20       -0.15      0.25 o
   2   1  10       19.53       20.11      0.95 o
   3   1  10        6.27        5.20      0.65 o
   4   1  10        8.86        9.54      1.27 o
   5   1  10        7.53        7.22      0.86 o
  -8   2  10        5.87        6.74      1.75 o
  -7   2  10        4.97        3.69      0.76 o
  -6   2  10       10.63       11.40      0.99 o
  -5   2  10      129.77      125.42      7.95 o
  -4   2  10        5.70        4.42      0.47 o
  -3   2  10      346.98      343.10      5.57 o
  -2   2  10       38.88       37.36      1.37 o
  -1   2  10       99.29       94.41      1.60 o
   0   2  10      156.76      149.28      2.73 o
   1   2  10       29.94       31.33      0.99 o
   2   2  10      136.70      134.64      2.91 o
   3   2  10       81.49       83.75      2.43 o
   4   2  10       31.38       32.85      2.11 o
   5   2  10       15.20       11.68      1.48 o
  -8   3  10        5.97        5.47      1.26 o
  -7   3  10        0.01       -0.30      0.46 o
  -6   3  10       46.74       45.72      1.76 o
  -5   3  10       26.89       26.49      1.27 o
  -4   3  10       33.95       32.07      0.82 o
  -3   3  10       39.05       36.08      1.70 o
  -2   3  10       28.22       29.36      0.96 o
  -1   3  10        0.22        0.09      0.28 o
   0   3  10      161.68      162.52      5.34 o
   1   3  10        6.04        7.64      0.57 o
   2   3  10       47.98       51.65      4.01 o
   3   3  10        0.07       -0.03      0.63 o
   4   3  10        0.35        0.66      0.76 o
  -8   4  10        0.14        1.00      0.89 o
  -7   4  10        0.46        0.63      0.74 o
  -6   4  10       24.75       26.56      1.90 o
  -5   4  10        5.18        6.50      0.67 o
  -4   4  10       32.79       34.14      0.86 o
  -3   4  10       77.59       76.52      1.81 o
  -2   4  10        2.25        2.52      0.38 o
  -1   4  10       95.83       94.98      1.92 o
   0   4  10       46.35       50.28      1.29 o
   1   4  10       10.66       10.97      0.67 o
   2   4  10       16.37       18.25      1.06 o
   3   4  10        1.10        1.43      0.76 o
  -7   5  10       42.57       48.38      2.70 o
  -6   5  10       17.07       19.07      1.63 o
  -5   5  10       39.32       40.87      1.46 o
  -4   5  10       37.94       37.53      1.07 o
  -3   5  10        0.06        0.03      0.29 o
  -2   5  10       21.20       19.93      0.79 o
  -1   5  10       23.15       25.93      0.91 o
   0   5  10        0.48       -0.21      0.30 o
   1   5  10        4.68        5.27      0.59 o
   2   5  10        0.39        0.87      0.69 o
  -6   6  10        9.18       10.53      1.34 o
  -5   6  10        1.14        0.70      0.44 o
  -4   6  10       38.61       43.28      1.21 o
  -3   6  10        3.67        5.01      0.50 o
  -2   6  10       38.69       40.87      1.17 o
  -1   6  10       10.02       12.39      1.10 o
   0   6  10        6.59        8.15      0.73 o
  -5   7  10        7.12        8.74      1.54 o
  -4   7  10       57.54       62.82      1.56 o
  -3   7  10       20.00       25.52      1.03 o
  -2   7  10       49.39       56.49      2.37 o
   1  -8  11        0.54        0.74      0.37 o
   2  -8  11       19.83       21.52      0.92 o
   3  -8  11        0.02        0.06      0.33 o
   4  -8  11        9.07       11.36      0.72 o
   5  -8  11        0.02        0.06      0.35 o
  -1  -7  11       32.92       35.04      1.25 o
   0  -7  11       42.51       39.36      1.29 o
   1  -7  11       42.06       43.35      1.35 o
   2  -7  11       34.91       33.58      1.55 o
   3  -7  11        1.88        1.82      0.59 o
   4  -7  11       18.01       18.39      0.90 o
   5  -7  11        7.94        7.96      0.68 o
   6  -7  11        9.52        9.69      1.19 o
  -3  -6  11        2.58        2.08      0.80 o
  -2  -6  11        4.98        5.89      0.62 o
  -1  -6  11        1.60        1.88      0.44 o
   0  -6  11        0.10        0.25      0.32 o
   1  -6  11       39.60       39.17      1.25 o
   2  -6  11       17.69       18.01      1.79 o
   3  -6  11       32.45       31.42      1.13 o
   4  -6  11       23.15       23.60      0.99 o
   5  -6  11        0.24        0.76      0.58 o
   6  -6  11        1.82        0.74      0.68 o
   7  -6  11        2.18        1.42      0.79 o
  -4  -5  11        0.54        0.74      0.74 o
  -2  -5  11        6.77        7.23      0.65 o
  -1  -5  11        6.13        7.10      0.61 o
   0  -5  11       29.04       27.92      1.04 o
   1  -5  11        0.37        0.77      0.90 o
   2  -5  11        0.00       -0.21      0.21 o
   3  -5  11        6.96        6.77      0.43 o
   4  -5  11       52.95       52.24      1.33 o
   5  -5  11        6.77        5.75      0.98 o
   6  -5  11       35.63       34.49      2.06 o
   7  -5  11        3.38        2.17      0.89 o
  -5  -4  11        0.80        1.21      0.82 o
  -4  -4  11        2.66        2.17      0.82 o
  -3  -4  11       24.58       24.11      1.69 o
  -2  -4  11       40.44       38.48      1.10 o
  -1  -4  11       43.63       45.80      1.20 o
   0  -4  11      106.27      105.17      2.76 o
   1  -4  11        1.65        2.54      0.36 o
   2  -4  11      119.09      120.19      3.64 o
   3  -4  11        8.75        7.48      0.52 o
   4  -4  11       74.12       74.69      2.21 o
   5  -4  11        0.12        0.07      0.42 o
   6  -4  11       21.57       16.33      1.18 o
   7  -4  11       15.32       14.93      1.19 o
  -5  -3  11        6.98        6.52      1.16 o
  -4  -3  11        6.72        5.70      0.74 o
  -3  -3  11       26.22       25.31      1.25 o
  -2  -3  11        0.46        0.45      0.30 o
  -1  -3  11        8.76        8.87      0.53 o
   0  -3  11       17.51       18.76      0.69 o
   1  -3  11        2.82        2.23      0.39 o
   2  -3  11       28.04       30.89      0.92 o
   3  -3  11        7.63        7.27      1.26 o
   4  -3  11        4.58        5.42      0.66 o
   5  -3  11        4.50        4.96      0.70 o
   6  -3  11        0.14        0.48      0.49 o
   7  -3  11        3.68        3.69      0.77 o
  -6  -2  11       20.53       21.49      1.37 o
  -5  -2  11        0.01       -0.14      0.62 o
  -4  -2  11       20.02       19.73      1.32 o
  -3  -2  11        9.12       10.81      0.90 o
  -2  -2  11       18.24       13.86      0.84 o
  -1  -2  11       34.96       41.54      1.10 o
   0  -2  11      187.92      163.77      2.91 o
   1  -2  11       11.78       13.67      0.62 o
   2  -2  11      142.62      135.20      3.29 o
   3  -2  11        0.79        0.60      0.37 o
   4  -2  11       22.31       20.88      1.09 o
   5  -2  11        3.59        3.76      0.66 o
   6  -2  11        1.54        0.55      0.51 o
  -7  -1  11        0.33       -0.32      0.82 o
  -6  -1  11        0.15       -0.45      0.45 o
  -5  -1  11       41.32       35.78      1.60 o
  -4  -1  11        5.91        6.65      0.78 o
  -3  -1  11      360.64      316.06      8.34 o
  -2  -1  11        2.28        4.01      0.61 o
  -1  -1  11      599.36      536.47     10.58 o
   0  -1  11       28.74       26.19      1.17 o
   1  -1  11      175.89      172.63      3.98 o
   2  -1  11       75.03       76.04      2.20 o
   3  -1  11        0.57        0.70      0.42 o
   4  -1  11       20.39       18.86      1.09 o
   5  -1  11       16.53       18.98      1.18 o
   6  -1  11        0.68        0.58      0.53 o
  -7   0  11        0.01       -0.49      0.49 o
  -6   0  11        0.00        0.57      0.53 o
  -5   0  11        3.41        3.85      0.65 o
  -4   0  11        3.03        3.88      0.63 o
  -3   0  11        0.99        1.15      0.45 o
  -2   0  11        2.23        0.30      0.41 o
  -1   0  11       48.79       46.40      1.57 o
   0   0  11       91.88       74.01      2.11 o
   1   0  11       29.06       31.84      1.27 o
   2   0  11      154.43      147.42      4.27 o
   3   0  11        4.58        4.45      0.63 o
   4   0  11       46.40       49.46      2.99 o
   5   0  11       19.92       21.74      1.27 o
   6   0  11        1.04        1.37      0.92 o
  -7   1  11        0.80        0.76      0.57 o
  -6   1  11        5.23        4.87      0.78 o
  -5   1  11        9.30        8.04      0.86 o
  -4   1  11        0.40        0.77      0.47 o
  -3   1  11       28.10       23.77      1.14 o
  -2   1  11       10.39       11.85      0.77 o
  -1   1  11       36.94       30.93      0.96 o
   0   1  11        7.84        5.95      0.48 o
   1   1  11       19.89       16.43      0.94 o
   2   1  11       91.29       88.93      2.47 o
   3   1  11        6.04        5.20      0.70 o
   4   1  11       53.55       60.40      5.78 o
   5   1  11        1.83        2.20      0.90 o
  -7   2  11        1.21        0.61      0.56 o
  -6   2  11        1.08        1.15      0.57 o
  -5   2  11       18.01       17.47      1.10 o
  -4   2  11       12.24       12.12      0.95 o
  -3   2  11        4.50        2.62      0.53 o
  -2   2  11       27.76       28.33      0.94 o
  -1   2  11       47.01       50.98      1.32 o
   0   2  11       61.55       59.75      1.47 o
   1   2  11       98.06      100.24      2.68 o
   2   2  11       82.65       84.23      2.44 o
   3   2  11       12.19       12.94      1.46 o
   4   2  11       42.63       41.97      2.45 o
  -7   3  11        7.44        6.29      1.24 o
  -6   3  11        0.39        0.52      0.51 o
  -5   3  11       19.35       21.51      1.19 o
  -4   3  11       17.84       17.39      0.74 o
  -3   3  11        1.50        1.38      0.37 o
  -2   3  11      106.15      104.10      5.79 o
  -1   3  11        5.61        4.43      0.48 o
   0   3  11       59.13       54.00      2.08 o
   1   3  11        3.94        3.67      0.85 o
   2   3  11        0.05       -0.11      0.60 o
   3   3  11        0.83        1.05      0.76 o
  -7   4  11        7.89        5.71      1.22 o
  -6   4  11       19.34       17.17      1.75 o
  -5   4  11        0.85        1.32      0.71 o
  -4   4  11        0.02       -0.10      0.27 o
  -3   4  11        1.51        1.14      0.32 o
  -2   4  11       28.88       29.99      1.18 o
  -1   4  11        2.39        3.06      0.41 o
   0   4  11       13.86       14.52      0.85 o
   1   4  11       22.72       21.18      1.12 o
   2   4  11        0.21        0.37      0.64 o
  -6   5  11        0.16       -0.53      0.61 o
  -5   5  11       23.03       29.07      1.96 o
  -4   5  11        0.87        0.63      0.35 o
  -3   5  11       91.90      100.47      3.24 o
  -2   5  11        1.27        0.97      0.44 o
  -1   5  11       39.55       42.02      1.23 o
   0   5  11        9.07        9.59      0.68 o
   1   5  11        0.01        0.08      0.61 o
  -5   6  11        0.17       -0.05      0.60 o
  -4   6  11        6.97        5.63      0.54 o
  -3   6  11        5.20        4.58      0.52 o
  -2   6  11        0.07        0.27      0.35 o
  -1   6  11        6.28        5.30      0.66 o
   2  -8  12        1.40        2.57      0.48 o
   3  -8  12        2.90        3.17      0.52 o
  -1  -7  12        1.15        0.63      0.43 o
   0  -7  12        1.31        0.66      0.42 o
   1  -7  12        1.01        0.73      0.39 o
   2  -7  12       32.20       30.31      1.15 o
   3  -7  12        9.99        9.87      0.90 o
   4  -7  12       49.62       48.56      1.52 o
   5  -7  12        4.11        3.30      0.82 o
  -2  -6  12        7.64        8.34      1.19 o
  -1  -6  12       23.80       26.82      1.12 o
   0  -6  12        1.52        1.66      0.44 o
   1  -6  12       36.50       39.50      2.58 o
   2  -6  12       15.80       16.94      0.87 o
   3  -6  12        1.15        1.82      0.44 o
   4  -6  12        5.44        5.23      0.95 o
   5  -6  12        8.25        8.93      1.21 o
   6  -6  12        0.08       -0.58      0.61 o
  -3  -5  12        2.33        2.85      0.85 o
  -2  -5  12       10.96       11.88      1.35 o
  -1  -5  12       28.21       31.92      1.20 o
   0  -5  12        2.58        3.01      0.46 o
   1  -5  12       45.30       47.93      1.45 o
   2  -5  12       23.35       21.15      1.10 o
   3  -5  12       14.63       15.56      1.32 o
   4  -5  12       31.90       31.03      1.85 o
   5  -5  12        0.02       -0.48      0.50 o
   6  -5  12        0.40        0.34      0.71 o
  -4  -4  12        0.89       -0.35      0.66 o
  -3  -4  12       10.63        9.72      1.26 o
  -2  -4  12        0.01        0.05      0.58 o
  -1  -4  12        1.30        1.20      0.34 o
   0  -4  12        2.56        2.25      0.37 o
   1  -4  12       67.61       63.85      3.39 o
   2  -4  12       31.74       29.09      2.24 o
   3  -4  12       54.63       56.57      1.89 o
   4  -4  12       68.08       70.97      2.69 o
   5  -4  12        0.94        1.17      0.50 o
   6  -4  12       45.80       45.97      2.80 o
  -5  -3  12        4.23        4.39      1.08 o
  -4  -3  12        3.77        3.26      1.33 o
  -3  -3  12        8.18       10.27      0.94 o
  -2  -3  12        5.63        5.90      0.72 o
  -1  -3  12        0.01        0.30      0.42 o
   0  -3  12       43.76       44.01      1.58 o
   1  -3  12        9.10        7.08      0.72 o
   2  -3  12       15.29       16.49      2.06 o
   3  -3  12        9.43        9.63      0.84 o
   4  -3  12        2.75        1.97      0.52 o
   5  -3  12        1.11        0.60      0.49 o
   6  -3  12        7.49        7.51      1.42 o
  -6  -2  12        1.46        3.69      1.09 o
  -5  -2  12        1.42        2.00      0.64 o
  -4  -2  12        1.65        0.70      0.49 o
  -3  -2  12       32.60       33.12      1.45 o
  -2  -2  12       31.40       27.72      2.00 o
  -1  -2  12       60.87       58.71      1.96 o
   0  -2  12       25.57       26.66      1.22 o
   1  -2  12       12.02        9.55      0.80 o
   2  -2  12        0.00        0.52      0.37 o
   3  -2  12        2.42        2.62      0.53 o
   4  -2  12        6.64        6.34      0.77 o
   5  -2  12        5.29        5.74      0.78 o
   6  -2  12        4.22        4.68      0.78 o
  -6  -1  12        8.51        9.37      1.04 o
  -5  -1  12        1.03        1.05      0.57 o
  -4  -1  12       28.33       26.43      1.35 o
  -3  -1  12        2.42        5.11      0.69 o
  -2  -1  12        2.63        1.25      0.44 o
  -1  -1  12       26.55       14.87      1.43 o
   0  -1  12       29.78       39.02      1.48 o
   1  -1  12      158.62      128.74      3.24 o
   2  -1  12       41.36       47.12      1.68 o
   3  -1  12      123.42      120.98      3.18 o
   4  -1  12        6.06        6.88      0.79 o
   5  -1  12       22.71       24.13      1.32 o
  -6   0  12        4.24        3.53      0.73 o
  -5   0  12        7.45        5.56      0.78 o
  -4   0  12        9.08        7.54      0.83 o
  -3   0  12        9.79       11.59      0.95 o
  -2   0  12        1.19        1.84      0.59 o
  -1   0  12       43.23       43.59      1.58 o
   0   0  12       24.63       27.81      1.23 o
   1   0  12        0.62        0.89      0.42 o
   2   0  12        5.97        6.56      0.73 o
   3   0  12       20.61       19.12      1.10 o
   4   0  12        3.45        2.10      0.59 o
   5   0  12       10.20       11.51      1.06 o
  -7   1  12        7.75        8.60      1.03 o
  -6   1  12        0.03       -0.55      0.64 o
  -5   1  12       14.25       12.21      1.05 o
  -4   1  12       37.42       38.76      3.16 o
  -3   1  12        1.49        1.18      0.49 o
  -2   1  12       52.95       47.97      1.72 o
  -1   1  12       14.71       15.55      0.95 o
   0   1  12        0.17        0.00      0.33 o
   1   1  12       35.16       35.09      1.43 o
   2   1  12        5.78        8.20      0.82 o
   3   1  12       13.56       12.58      1.02 o
   4   1  12        1.27        0.28      0.50 o
  -7   2  12        5.23        3.83      0.81 o
  -6   2  12        0.60        0.37      0.53 o
  -5   2  12       41.54       37.31      1.62 o
  -4   2  12        0.77        0.44      0.44 o
  -3   2  12       17.20       15.79      1.04 o
  -2   2  12       13.18       10.67      0.87 o
  -1   2  12        5.50        5.52      0.66 o
   0   2  12       14.89       12.46      0.92 o
   1   2  12        6.82        7.67      0.79 o
   2   2  12        0.01       -0.34      0.36 o
   3   2  12        1.76        1.75      0.84 o
  -7   3  12        1.08        1.13      0.90 o
  -6   3  12       12.36       12.78      1.64 o
  -5   3  12        1.14        1.21      0.52 o
  -4   3  12        0.66        0.81      0.47 o
  -3   3  12        0.02       -0.12      0.57 o
  -2   3  12       17.94       15.45      1.01 o
  -1   3  12        0.79        0.03      0.50 o
   0   3  12        2.23        1.51      0.69 o
   1   3  12        2.62        1.38      0.72 o
   2   3  12        4.02        3.12      0.92 o
  -6   4  12        0.10        0.39      0.69 o
  -5   4  12       29.80       26.12      1.95 o
  -4   4  12       13.78       14.55      0.92 o
  -3   4  12       44.73       50.10      1.66 o
  -2   4  12       15.78       17.12      1.22 o
  -1   4  12        7.63       10.19      0.86 o
   0   4  12        0.94        0.85      0.46 o
   1   4  12        0.12       -0.17      0.42 o
  -5   5  12       28.55       29.55      2.09 o
  -4   5  12       29.51       32.06      2.12 o
  -3   5  12        9.65        7.47      0.77 o
  -2   5  12        0.50        0.16      0.46 o
  -1   5  12        4.72        6.09      0.75 o
   0   5  12        2.48        2.49      0.89 o
   1  -7  13       19.43       23.37      1.71 o
   2  -7  13       20.69       22.19      1.64 o
   3  -7  13        8.78        9.35      1.19 o
   4  -7  13        6.55        8.47      1.17 o
  -1  -6  13       21.94       24.00      1.80 o
   0  -6  13       56.20       60.69      2.83 o
   1  -6  13        3.43        2.91      0.82 o
   2  -6  13       52.67       56.14      2.62 o
   3  -6  13       11.12       11.56      1.34 o
   4  -6  13       17.99       17.41      1.50 o
   5  -6  13       19.42       19.89      1.66 o
  -3  -5  13        2.11        2.25      0.89 o
  -2  -5  13       13.14       15.08      1.59 o
  -1  -5  13        1.70        1.05      0.69 o
   0  -5  13        3.66        3.49      0.85 o
   1  -5  13        4.84        6.92      1.06 o
   2  -5  13       36.84       39.24      2.19 o
   3  -5  13       35.82       36.07      2.09 o
   4  -5  13       10.23        9.27      1.22 o
   5  -5  13       37.59       36.97      2.22 o
  -4  -4  13       16.79       13.42      1.61 o
  -3  -4  13        6.66        7.68      1.24 o
  -2  -4  13       51.90       49.26      2.54 o
  -1  -4  13       11.67       12.46      1.02 o
   0  -4  13       32.41       30.78      1.39 o
   1  -4  13       32.99       35.53      1.48 o
   2  -4  13        3.31        3.04      0.59 o
   3  -4  13        0.07        0.17      0.45 o
   4  -4  13        0.76        0.40      0.49 o
   5  -4  13       14.49       12.11      1.57 o
  -4  -3  13       13.17       12.60      1.56 o
  -3  -3  13        3.03        3.22      0.69 o
  -2  -3  13       80.98       81.08      2.51 o
  -1  -3  13       15.09       16.41      1.04 o
   0  -3  13       70.81       67.83      2.14 o
   1  -3  13       53.35       58.82      1.98 o
   2  -3  13        0.17       -0.21      0.42 o
   3  -3  13       23.16       24.56      1.27 o
   4  -3  13       17.98       18.55      1.22 o
   5  -3  13        0.43        0.33      0.56 o
  -5  -2  13        9.33        8.96      1.61 o
  -4  -2  13        6.16        8.17      0.92 o
  -3  -2  13       20.77       17.16      1.15 o
  -2  -2  13       24.40       31.21      2.22 o
  -1  -2  13        0.00        0.23      0.44 o
   0  -2  13        9.51       12.61      0.96 o
   1  -2  13       63.51       57.83      1.93 o
   2  -2  13        0.60        0.46      0.45 o
   3  -2  13       90.36       87.82      3.64 o
   4  -2  13        5.83        6.37      0.81 o
   5  -2  13       19.61       23.36      1.35 o
  -6  -1  13        5.52        6.02      1.27 o
  -5  -1  13       17.84       20.81      1.38 o
  -4  -1  13        0.15        0.00      0.45 o
  -3  -1  13       32.42       35.83      1.58 o
  -2  -1  13       40.88       40.78      1.63 o
  -1  -1  13        9.63        8.64      1.01 o
   0  -1  13      107.28       99.62      2.79 o
   1  -1  13        1.05        0.35      0.44 o
   2  -1  13       34.31       30.70      1.41 o
   3  -1  13        1.97        0.74      0.48 o
   4  -1  13        0.31       -0.12      0.45 o
   5  -1  13        3.31        3.31      0.72 o
  -6   0  13        8.48       10.37      1.13 o
  -5   0  13        7.97        6.88      0.89 o
  -4   0  13        0.42        0.19      0.49 o
  -3   0  13       69.13       69.37      2.66 o
  -2   0  13       19.00       19.96      1.15 o
  -1   0  13       31.79       30.26      1.37 o
   0   0  13       33.03       34.30      1.44 o
   1   0  13        4.51        5.48      0.69 o
   2   0  13        7.53        9.79      0.90 o
   3   0  13       17.77       19.75      1.21 o
   4   0  13        0.10        0.19      0.49 o
  -6   1  13       16.75       18.64      1.40 o
  -5   1  13        2.68        3.48      0.98 o
  -4   1  13       43.75       44.02      1.79 o
  -3   1  13       26.52       25.32      1.32 o
  -2   1  13        0.04       -0.01      0.40 o
  -1   1  13       27.65       26.62      1.30 o
   0   1  13       43.85       41.61      1.61 o
   1   1  13        0.36        0.22      0.43 o
   2   1  13       20.00       21.44      1.21 o
   3   1  13        9.52       10.91      1.33 o
  -6   2  13        4.78        5.51      0.88 o
  -5   2  13       15.03       19.25      2.62 o
  -4   2  13       36.17       32.44      1.51 o
  -3   2  13       21.98       19.63      1.50 o
  -2   2  13       41.28       40.87      1.64 o
  -1   2  13       98.24       92.77      4.51 o
   0   2  13        2.08        1.96      0.55 o
   1   2  13       29.46       32.02      1.47 o
   2   2  13        7.50        6.10      1.13 o
   3   2  13        0.26       -0.60      0.60 o
  -6   3  13       10.73       14.50      1.75 o
  -5   3  13        9.95       12.79      1.64 o
  -4   3  13       81.50       85.96      3.85 o
  -3   3  13        0.47        1.85      0.85 o
  -2   3  13       82.44       90.43      3.86 o
  -1   3  13        8.70        6.95      1.19 o
   0   3  13        6.28        5.79      1.08 o
   1   3  13       17.68       15.51      1.66 o
  -5   4  13       14.73       15.26      1.71 o
  -4   4  13       13.80       15.92      1.72 o
  -3   4  13        0.30        0.24      0.42 o
  -2   4  13        3.79        6.12      0.72 o
  -1   4  13       20.14       21.72      1.16 o
   0   4  13        0.00        0.81      0.66 o
  -3   5  13        3.70        5.90      0.76 o
   0  -6  14        5.13        7.52      1.21 o
   1  -6  14       20.46       24.40      1.82 o
   2  -6  14        0.04        0.68      0.68 o
   3  -6  14       64.74       71.34      3.27 o
   4  -6  14        5.27        6.61      1.16 o
  -2  -5  14        9.41       10.19      1.40 o
  -1  -5  14        1.72        3.03      0.92 o
   0  -5  14       47.19       52.72      2.72 o
   1  -5  14        9.11        8.43      1.19 o
   2  -5  14       19.23       20.13      1.64 o
   3  -5  14        7.55        9.04      1.27 o
   4  -5  14        1.99        1.83      0.80 o
  -3  -4  14       38.08       44.18      2.59 o
  -2  -4  14        0.49        1.37      0.80 o
  -1  -4  14       75.79       82.05      3.59 o
   0  -4  14       28.13       23.80      1.82 o
   1  -4  14       16.64       17.19      1.34 o
   2  -4  14       36.20       31.84      1.49 o
   3  -4  14        5.77        4.67      0.73 o
   4  -4  14        7.83        7.23      1.17 o
  -4  -3  14        9.25        7.40      1.32 o
  -3  -3  14       28.24       32.41      2.20 o
  -2  -3  14        7.99        7.99      0.94 o
  -1  -3  14       82.47       91.59      2.75 o
   0  -3  14       17.30       17.08      1.15 o
   1  -3  14       34.78       37.21      1.62 o
   2  -3  14      100.66      100.59      2.90 o
   3  -3  14        0.10        0.54      0.49 o
   4  -3  14       46.94       52.07      2.02 o
  -4  -2  14        3.41        3.97      0.77 o
  -3  -2  14        0.00       -0.29      0.48 o
  -2  -2  14        2.88        3.35      0.64 o
  -1  -2  14       34.06       27.66      1.37 o
   0  -2  14        4.84        5.93      0.74 o
   1  -2  14       64.66       58.19      2.03 o
   2  -2  14       25.15       31.37      1.47 o
   3  -2  14        3.95        3.92      0.68 o
   4  -2  14       13.56       17.99      1.31 o
  -5  -1  14        6.18        8.62      1.05 o
  -4  -1  14        2.17        3.07      0.69 o
  -3  -1  14        0.03        0.17      0.78 o
  -2  -1  14       29.07       28.07      1.42 o
  -1  -1  14       13.72       12.14      1.02 o
   0  -1  14       11.84       14.76      1.48 o
   1  -1  14       26.63       26.22      1.30 o
   2  -1  14       10.27        9.29      1.02 o
   3  -1  14       12.60       11.18      1.18 o
   4  -1  14       31.81       33.60      1.63 o
  -5   0  14       30.71       33.60      1.70 o
  -4   0  14       11.02       11.25      1.09 o
  -3   0  14       28.00       28.36      1.44 o
  -2   0  14       27.60       26.52      1.35 o
  -1   0  14        2.15        2.27      0.58 o
   0   0  14       12.11       13.68      1.09 o
   1   0  14       38.60       42.20      1.71 o
   2   0  14        0.03       -0.25      0.44 o
   3   0  14       17.50       19.54      1.29 o
  -5   1  14        0.62        0.63      0.58 o
  -4   1  14        1.16        1.28      0.77 o
  -3   1  14        2.51        1.23      0.58 o
  -2   1  14       46.22       43.14      2.74 o
  -1   1  14        0.30        1.09      0.55 o
   0   1  14       52.33       53.84      1.98 o
   1   1  14        8.31        9.10      1.56 o
   2   1  14        3.16        2.58      0.90 o
  -5   2  14       18.99       24.24      1.45 o
  -4   2  14        9.11       13.46      1.40 o
  -3   2  14       84.20       94.56      5.50 o
  -2   2  14        0.88       -0.32      0.73 o
  -1   2  14       27.16       29.76      1.79 o
   0   2  14       22.21       19.49      1.77 o
   1   2  14        4.61        2.88      0.95 o
  -4   3  14       23.20       22.45      1.98 o
  -3   3  14       27.80       35.04      2.38 o
  -2   3  14        0.54        1.90      0.89 o
  -1   3  14       37.72       40.28      2.48 o
   0   3  14       43.98       47.70      2.74 o
  -3   4  14       12.92       15.31      1.09 o
  -2   4  14        0.06       -0.56      0.56 o
   0  -5  15        0.66        0.92      0.72 o
   1  -5  15        0.67        0.77      0.68 o
   2  -5  15       16.59       18.17      1.77 o
   3  -5  15        2.03        2.06      0.82 o
  -2  -4  15        0.81       -0.10      0.72 o
  -1  -4  15        2.56        1.55      0.89 o
   0  -4  15        0.73        1.22      0.77 o
   1  -4  15       22.29       23.64      1.82 o
   2  -4  15        1.56        2.17      0.82 o
   3  -4  15       19.03       21.95      1.77 o
  -3  -3  15       10.88       10.33      1.48 o
  -2  -3  15        0.26        0.30      0.56 o
  -1  -3  15        2.51        2.20      0.61 o
   0  -3  15       25.78       21.02      1.25 o
   1  -3  15        7.74       10.43      1.00 o
   2  -3  15       16.54       17.57      1.26 o
   3  -3  15       16.06       17.32      1.27 o
  -3  -2  15        0.18       -0.37      0.53 o
  -2  -2  15        2.35        3.52      0.75 o
  -1  -2  15       19.07       16.79      1.23 o
   0  -2  15        9.70        9.43      0.95 o
   1  -2  15        1.91        2.25      0.63 o
   2  -2  15       13.07       10.83      1.03 o
   3  -2  15       16.91       13.34      1.15 o
  -4  -1  15       26.43       28.48      2.24 o
  -3  -1  15        0.05        1.88      0.65 o
  -2  -1  15       48.95       52.18      2.05 o
  -1  -1  15        7.19       10.76      1.06 o
   0  -1  15        3.97        4.72      0.73 o
   1  -1  15        4.88        5.66      1.12 o
   2  -1  15        8.93        8.47      0.97 o
   3  -1  15        0.17       -0.20      0.49 o
  -4   0  15        6.51        6.95      0.97 o
  -3   0  15        1.11        2.55      0.70 o
  -2   0  15       15.02       14.56      1.18 o
  -1   0  15       47.73       54.76      2.06 o
   0   0  15        5.70        4.76      1.03 o
   1   0  15       48.74       53.41      2.90 o
   2   0  15        0.25       -0.44      0.50 o
  -4   1  15       71.21       81.95      2.77 o
  -3   1  15        4.60        6.13      0.94 o
  -2   1  15       72.30       75.06      3.36 o
  -1   1  15        0.51       -0.02      0.53 o
   0   1  15        4.38        3.80      0.73 o
   1   1  15        8.29        6.69      1.33 o
  -3   2  15        7.00        5.47      1.29 o
  -2   2  15        6.30        6.32      1.21 o
  -1   2  15       12.69       13.76      1.67 o
   0   2  15        7.99        7.68      1.35 o
  -1  -3  16        0.05       -0.68      0.68 o
   0  -3  16       19.47       20.65      1.39 o
   1  -3  16        2.30        0.58      0.79 o
  -2  -2  16       45.32       51.23      2.13 o
  -1  -2  16       36.27       39.81      2.37 o
   0  -2  16       39.90       40.49      1.80 o
   1  -2  16        0.02       -0.53      0.53 o
  -2  -1  16        0.17        0.28      0.61 o
  -1  -1  16       30.00       31.19      3.07 o
   0  -1  16       37.73       37.34      1.80 o
   1  -1  16        2.00        1.64      0.72 o
  -2   0  16        4.51        5.25      0.91 o
  -1   0  16       54.50       57.18      2.24 o
   0   0  16        4.79        5.80      0.91 o
 
